# Supplementary material for: Association between wasting and inadequate breastfeeding practices among infants under six months in SNNPR and Somali regions of Ethiopia: A multilevel cross-sectional study
Source: PLoS One. 2025 Feb 7;20(2):e0318323. doi: 10.1371/journal.pone.0318323 (PMC11805366; doi:10.1371/journal.pone.0318323)
Supplement: S1 Dataset — (XLS) [file pone.0318323.s001.xls]

## Sheet: Sheet1
rdw_id	r101	r16_women_weight1	r16_women_weight2	r16_women_weight3	r16_women_height1	r16_women_height2	r16_women_height3	r16_child_result	r16_child_result_os	r16_child_dob	r16_child_age	r16_child_weight1	r16_child_weight2	r16_child_weight3	r16_child_height1	r16_child_height2	r16_child_height3	Q206_motherage	Q2081_marital_statuss	Q2091_mothereducation	Q2101_motheroccupation	motheroccupation	Q206y_fatherage	Q2092_fathereducationn	Q2102_fatheroccupationn	Q2053_child_sexs	Q16_child_age	Q301_ageatfirstmarriageg	Q302_No_ofpregnanc	Q303_No_ofbirth	Q304_No_oflivechildren	Q305_ageat_fibirthe	Q401_placeof_delivery	Q404_CS_delivery	Q411_gethelp_BFafter_birth	Q415_childweight	Q417_monthof_ANCvisite	Q418_No_ofANCvisit	Q454_told_BFeed_atANC	Q419_ANCvisit	Q420_ANCvisit	Q421_ANCvisit	Q801_ever_breastfeed	Q802_timeof_BFinitiation	Q803_colostrum_given	Q805_otherthanBFgiven_in_1hour	Q808_within_2daysgivenother	Q810_child_stillBfed	Q813c_othermilk
1	SNNPR	0	0		53.5	53.5		Measured		13 8 2013	4	7.1	7.1		66	66		>35	Married	no formal education	farmer	other	>35	no formal education	farmer	male	4	dont know	>5	>5	>5	dont know	health_facility	no	no	Average	3-6	1-3	yes	0	1-3	1-3	yes	<1	yes	no	no	yes	not given
2	Somali	42.9	42.9		170.2	170.3		Measured		18 8 2013	3	6.8	6.8		61.2	61.2		20-24	Married	primary education	housewife	housewife	20-24	secondary and above	farmer	male	3	<18	1-2	1-2	1-2		house	no	yes	Very small	<3	>=4	yes	1	1-3	1-3	yes	<1	yes	no	no	yes	not given
3	Somali	46.6	46.6		174.9	174.9		Measured		98 10 2013	2	8	8		71.2	71.2		20-24	Married	primary education	housewife	housewife	25-29	primary education	farmer	female	2	<18	1-2	1-2	1-2	>18	house	no	no	Very big	3-6	1-3	no				yes	<1	yes	no	yes	yes	not given
4	SNNPR	41.4	41.4		160.7	160.5		Measured		28 8 2013	3	6.6	6.6		65.2	65.3		20-24	Married	no formal education	housewife	housewife	25-29	no formal education	farmer	male	3	<18	3-4	3-4	3-4	<18	house	no	no	Average	3-6	>=4	no	0	1-3	1-3	yes	<1	yes	no	no	yes	given
5	SNNPR	40	40		158.7	158.6		Measured		14 10 2013	2	5.2	5.2		55.2	55.2		15-19	Married	primary education	housewife	housewife	20-24	secondary and above	daily laborer	male	2	<18	1-2	1-2	1-2		health_facility	no	yes	Very small	<3	>=4	no	1	1-3	1-3	yes	<1	yes	no	no	yes	not given
6	Somali	44.4	44.4		164.2	164.2		Measured		29 6 2013	5	7.6	7.6		66.5	66.5		25-29	Married	no formal education	housewife	housewife	>35	secondary and above	daily laborer	female	5	<18	1-2	1-2	1-2	>18	house	no	yes	Very small	<3	1-3	yes	>=2	0	1-3	yes	>1	yes	yes	yes	yes	given
7	Somali	42.5	42.5		163	163		Measured		21 6 2013	5	7.2	7.2		71	71		15-19	Married	secondary and above	housewife	housewife	30-34	secondary and above	farmer	female	5	<18	1-2	1-2	1-2		house	no	yes	Very small	<3	>=4	no	>=2	1-3	1-3	yes	<1	yes	no	yes	yes	given
8	Somali	50.1	50		174.6	174.3		Measured		13 11 2013	1	4.6	4.6		4.5	55	55.1	25-29	Married	primary education	farmer	other	>35	primary education	farmer	male	1	<18	1-2	1-2	1-2	>18	house	no	no	Very big	3-6	1-3	no	0	1-3	1-3	yes	<1	yes	no	yes	yes	not given
9	SNNPR	44.5	44.5		166.3	166.3		Measured		23 7 2013	4	6.5	6.5		63.2	63.2		20-24	Married	primary education	housewife	housewife	25-29	primary education	farmer	male	4	>18	1-2	1-2	1-2	>18	health_facility	no	yes	Very big	<3	>=4	yes	1	1-3	1-3	yes	<1	yes	no	no	yes	given
10	SNNPR	42.1	42.1		164.2	164.3		Measured		16 11 2013	0	3	3		46.5	46.4		30-34	Married	no formal education	housewife	housewife	>35	no formal education	farmer	female	0	<18	3-4	3-4	3-4	>18	health_facility	no	yes	Very small	3-6	>=4	yes	0	1-3	1-3	yes	<1	yes	no	no	yes	given
11	Somali	41.7	41.7		160.1	160.1		Measured		26 11 2013	0	4.4	4.4		55.5	55.5		25-29	Married	no formal education	housewife	housewife	30-34	no formal education	farmer	female	0	>18	1-2	1-2	1-2	>18	house	no	no	Average	<3	>=4	no	1	1-3	1-3	yes	<1	yes	no	yes	yes	not given
12	SNNPR	41.5	41.5		161.2	161.2		Measured		11 7 2013	5	6.3	6.3		65	65		30-34	Married	no formal education	farmer	other	>35	primary education	farmer	male	5	>18	>5	>5	>5	>18	health_facility	no	yes	Very small	3-6	>=4	yes	>=2	1-3	1-3	yes	<1	yes	no	no	yes	not given
13	Somali	44.4	44.4		164.3	164.2		Measured		98 10 2013	2	4.7	4.7		54	54		25-29	Married	no formal education	housewife	housewife	25-29	no formal education	farmer	male	2	>18	1-2	1-2	1-2	dont know	house	no	no	Very small	>6	1-3	no				yes	<1	yes	no	yes	yes	not given
14	Somali	46.1	46.1		170.1	170.2		Measured		98 7 2013	5	7.4	7.4		71.1	71.2		20-24	Married	primary education	housewife	housewife	>35	no formal education	farmer	male	5	>18	1-2	1-2	1-2		health_facility	no	yes	Very small	3-6	1-3	yes	0	1-3	1-3	yes	<1	yes	no	yes	yes	given
15	Somali	41	41		158.9	159		Measured		17 7 2013	5	8.4	8.4		70.3	70.4		30-34	Married	no formal education	housewife	housewife	30-34	primary education	farmer	male	5	>18	3-4	3-4	3-4	>18	house	no	yes	Average	3-6	1-3	yes	0	1-3	1-3	yes	<1	yes	no	no	yes	given
16	Somali	46.2	46.2		169.8	169.8		Measured		98 6 2013	5	7.7	7.7		73	73		15-19	Married	no formal education	housewife	housewife	20-24	no formal education	farmer	male	5	<18	1-2	1-2	1-2		house	no	no	Average	>6	1-3	no			1-3	yes	<1	yes	no	no	yes	given
17	Somali	36	35.9		151.2	151.3		Measured		3 8 2013	5	7.6	7.6		69.2	69.1		15-19	Married	primary education	farmer	other	15-19	primary education	farmer	male	5	<18	1-2	1-2	1-2		health_facility	no	no	Average	>6	1-3	no	0	0	1-3	yes	<1	yes	no	no	yes	given
18	Somali	40.5	40.5		160.3	160.3		Measured		18 9 2013	2	4.7	4.7		60.5	60.5		30-34	Married	no formal education	housewife	housewife	>35	primary education	farmer	male	2	>18	3-4	3-4	3-4	>18	health_facility	no	yes	Average	>6	1-3	yes				yes	>1	yes	no	no	yes	not given
19	SNNPR	37.3	37.2		155	155.2		Measured		4 7 2013	5	6.7	6.8		58	59	59	20-24	Married	primary education	housewife	housewife				male	5	>18	1-2	1-2	1-2		health_facility	no	no	Average	>6	1-3	yes	0	1-3	1-3	yes	<1	yes	no	no	yes	not given
20	Somali	46.8	46.8		166.1	166.2		Measured		98 8 2013	4	6.7	6.7		69.6	69.4		20-24	Married	no formal education	housewife	housewife	30-34	no formal education	farmer	male	4	<18	3-4	3-4	3-4	>18	health_facility	no	no	Very small	<3	>=4	yes	1	1-3	1-3	yes	<1	yes	no	no	yes	given
21	Somali	47.2	47.2		168.7	168.9		Measured		98 11 2013	1	4.6	4.5		59.5	59.4		30-34	Married	no formal education	farmer	other	>35	no formal education	farmer	male	1	dont know	3-4	3-4	3-4	>18	house	no	no	Average	>6	1-3	no	0	0	1-3	yes	<1	yes	no	no	yes	not given
22	Somali	39.9	39.9		154.4	154.4		Measured		98 6 2013	5	7.3	7.3		66.3	66.3		>35	Married	no formal education	farmer	other	>35	no formal education	farmer	female	5	<18	>5	>5	>5	>18	house	no	no	Very small	>6	1-3	no	0	0	1-3	no						given
23	SNNPR	37.9	37.8		150	150		Measured		26 9 2013	2	4.2	4.2		59	59		20-24	Married	no formal education	housewife	housewife	30-34	no formal education	farmer	female	2	<18	1-2	1-2	1-2	>18	health_facility	no	no	Very small	3-6	>=4	no	0	1-3	1-3	yes	<1	yes	no	no	yes	not given
24	Somali	46.4	46.3		167.1	167		Measured		98 7 2013	5	7.1	7		67.2	67.3		25-29	Married	no formal education	housewife	housewife	30-34	no formal education	farmer	female	5	>18	3-4	3-4	3-4	>18	house	no	yes	Very big	3-6	1-3	no				yes	<1	yes	no	no	yes	given
25	Somali	41.1	41.1		155	155		Measured		6 7 2013	5	5	5		62	62		20-24	Married	primary education	housewife	housewife	20-24	primary education	self-employee	male	5	<18	1-2	1-2	1-2	>18	house	no	yes	Very big	3-6	1-3	no				yes	>1	yes	no	no	yes	given
26	SNNPR	40.6	40.6		154	154.1		Measured		14 12 2013	0	3.4	3.4		0	0		>35	Married	primary education	housewife	housewife	>35	primary education	farmer	female	0	>18	3-4	3-4	3-4	>18	health_facility	yes	yes	Very big	3-6	>=4	yes	0	1-3	1-3	yes	<1	yes	no	no	yes	not given
27	SNNPR	39.6	39.6		151.2	151.2		Measured		19 8 2013	4	5.6	5.6		64	64		25-29	Married	primary education	housewife	housewife	>35	primary education	farmer	female	4	dont know	>5	>5	>5	dont know	health_facility	yes	yes	Very big	3-6	1-3	yes	0	1-3	1-3	yes	<1	yes	no	no	yes	not given
28	SNNPR	38.3	38.3		148.7	149		Measured		9 8 2013	3	6.6	6.61		62.7	62.5		15-19	Married	primary education	farmer	other				male	3	never married	1-2	1-2	1-2		health_facility	no	yes	Very big	3-6	1-3	no	0	1-3	1-3	yes	<1	yes	no	no	yes	not given
29	Somali	49.6	49.6		172.1	172.2		Measured		21 7 2013	5	7.3	7.3		62.6	62.7		15-19	Married	no formal education	housewife	housewife	20-24	no formal education	farmer	male	5	<18	1-2	1-2	1-2		house	no	no	Average	>6	1-3	no				yes	<1	no	no	no	yes	given
30	SNNPR	42.2	42.3		155.3	155.4		Measured		8 6 2013	5	6.2	6.3		67	66.8		25-29	Married	no formal education	housewife	housewife	>35	no formal education	farmer	male	5	>18	1-2	1-2	1-2		health_facility	no	no	Very small	>6	1-3	yes	0	0	1-3	yes	<1	yes	no	no	yes	not given
31	Somali	49.3	49.4		169.1	169.2		Measured		20 9 2013	3	6	6		58.7	58.6		20-24	Married	primary education	farmer	other	25-29	no formal education	farmer	female	3	<18	1-2	1-2	1-2		house	no	no	Very big	3-6	1-3	no	0	1-3	1-3	yes	<1	yes	no	yes	yes	given
32	Somali	39.1	39.1		153.5	153.5		Measured		23 6 2013	5	7.5	7.5		68.5	68.5		>35	Married	no formal education	housewife	housewife	>35	no formal education	farmer	male	5	<18	>5	>5	>5	>18	house	no	yes	Average	3-6	1-3	yes	0	1-3	1-3	yes	<1	yes	no	no	yes	not given
33	SNNPR	45.1	45.1		165	165		Measured		20 10 2013	2	6	6		57	57		25-29	Married	primary education	housewife	housewife	30-34	secondary and above	farmer	female	2	>18	3-4	3-4	3-4	>18	health_facility	no	yes	Average	3-6	>=4	yes	0	1-3	1-3	yes	<1	yes	no	no	yes	not given
34	Somali	46.4	46.4		166.3	166.3		Measured		98 7 2013	5	8.3	8.3		72.2	72.2		15-19	Married	no formal education	farmer	other	20-24	primary education	farmer	male	5	<18	1-2	1-2	1-2		health_facility	no	no	Very big	3-6	1-3	yes				yes	<1	yes	no	no	yes	not given
35	SNNPR	44.6	44.6		162.5	162.6		Measured		5 7 2013	5	5.4	5.5		61.6	61.8		30-34	Married	no formal education	housewife	housewife	>35	primary education	farmer	female	5	dont know	>5	>5	>5	>18	health_facility	no	no	Very small	3-6	>=4	yes	0	1-3	1-3	yes	<1	yes	no	no	yes	given
36	Somali	45	45		165	165		Measured		98 9 2013	3	4.2	4.2		53.1	53.2		20-24	Married	no formal education	housewife	housewife	25-29	no formal education	farmer	male	3	>18	1-2	1-2	1-2	>18	house	no	yes	Very small	>6	1-3	no				yes	<1	yes	no	yes	yes	not given
37	Somali	41.6	41.6		156.7	156.7		Measured		16 10 2013	1	4.9	4.9		57.2	57.2		30-34	Married	no formal education	housewife	housewife	>35	no formal education	farmer	male	1	>18	>5	>5	3-4	>18	health_facility	no	no	Average	<3	1-3	no	1	0	1-3	yes	<1	yes	yes	yes	yes	not given
38	SNNPR	43.8	43.8		161	161		Measured		30 9 2013	2	6.1	6.1		63	63.1		30-34	Married	no formal education	merchant	other				female	2	>18	3-4	3-4	3-4	>18	health_facility	no	yes	Very small	3-6	>=4	yes	0	1-3	1-3	yes	<1	yes	no	no	yes	not given
39	Somali	38.2	38.1		148.2	148.1		Measured		11 8 2013	3	4.4	4.4		56.1	56.2		15-19	Married	no formal education	housewife	housewife	>35	no formal education	farmer	female	3	<18	1-2	1-2	1-2		health_facility	no	yes	Average	>6	1-3	yes				yes	<1	yes	no	no	yes	given
40	Somali	47.4	47.4		165.3	165.3		Measured		13 11 2013	0	2.3	2.3		41.3	41.3		25-29	Married	no formal education	farmer	other	25-29	no formal education	farmer	male	0	>18	1-2	1-2	1-2	>18	health_facility	no	no	Average	>6	1-3	no	0	0	1-3	yes	<1	yes	no	no	yes	not given
41	SNNPR	42.8	42.8		159.2	159.3		Measured		2 8 2013	4	7.1	7.1		62.5	62.4		20-24	Married	primary education	housewife	housewife	25-29	primary education	farmer	female	4	>18	1-2	1-2	1-2	>18	health_facility	no	yes	Very small	<3	>=4	no	1	1-3	1-3	yes	<1	yes	no	no	yes	not given
42	Somali	44.2	44.2		162	162		Measured		8 8 2013	4	4.1	4.1		53	53		15-19	Married	no formal education	housewife	housewife	20-24	no formal education	farmer	female	4	<18	1-2	1-2	1-2	<18	health_facility	no	yes	Very small	3-6	1-3	yes	0	1-3	1-3	yes	>1	yes	no	no	yes	not given
43	Somali	51.3	51.3		171.3	171.3		Measured		27 7 2013	5	6.5	6.5		77.6	77.6		25-29	Married	no formal education	housewife	housewife	30-34	no formal education	farmer	male	5	>18	3-4	3-4	3-4	>18	house	no	no	Average	>6	1-3	yes				yes	<1	yes	no	no	yes	given
44	Somali	49.6	50		170.2	170.4		Measured		3 7 2013	5	8	8		72.3	72.4		>35	Married	no formal education	housewife	housewife	>35	no formal education	farmer	male	5	>18	>5	>5	>5	>18	house	no	yes	Very small	>6	1-3	no				yes	<1	yes	no	no	yes	not given
45	SNNPR	39	39.1		150	150.1		Measured		8 9 2013	3	5.7	5.8		62	62.1		25-29	Married	no formal education	farmer	other	25-29	primary education	farmer	female	3	>18	1-2	1-2	1-2		health_facility	no	no	Average	<3	>=4	yes	1	1-3	1-3	yes	>1	yes	no	no	yes	not given
46	SNNPR	39.3	39.4		151.8	151.8		Measured		14 8 2013	4	6.1	6.1		64	64		30-34	Married	no formal education	housewife	housewife	>35	no formal education	farmer	female	4	never married	>5	>5	>5	dont know	health_facility	no	yes	Very big	3-6	1-3	yes	0	1-3	1-3	yes	<1	yes	no	no	yes	not given
47	Somali	44.7	44.7		163	163		Measured		98 98 2013	5	6.1	6.1		56	56		25-29	Married	no formal education	housewife	housewife	30-34	no formal education	farmer	male	5	dont know	3-4	3-4	3-4	dont know	house	no	no	Very big	>6	>=4	no	0	0	1-3	yes	<1	yes	no	no	yes	not given
48	Somali	44.9	44.9		161	161		Measured		98 7 2013	5	6.3	6.3		69	69		25-29	Married	no formal education	farmer	other				female	5	>18	1-2	1-2	1-2	>18	house	no	no	Very small	3-6	>=4	yes		1-3	1-3	yes	<1	yes	no	no	yes	not given
49	Somali	40.8	40.8		157.1	157.1		Measured		28 7 2013	5	6.1	6.1		61.2	61.2		25-29	Married	primary education	housewife	housewife	30-34	no formal education	farmer	female	5	>18	3-4	3-4	3-4	>18	house	no	yes	Very big	>6	1-3	yes				yes	<1	yes	no	no	yes	given
50	SNNPR	41.7	41.7		154.8	154.8		Measured		28 8 2013	3	5.8	5.8		60.5	60.5		30-34	Married	no formal education	housewife	housewife	>35	no formal education	farmer	female	3	<18	>5	>5	>5	>18	health_facility	no	yes	Average	3-6	>=4	yes	0	1-3	1-3	yes	<1	yes	no	no	yes	not given
51	SNNPR	46.9	46.8		165	165.1		Measured		10 8 2013	3	6.2	6.3		60.3	60.2		20-24	Married	primary education	housewife	housewife	25-29	primary education	daily laborer	male	3	>18	3-4	3-4	3-4	>18	health_facility	no	no	Very small	3-6	1-3	yes	0	1-3	1-3	yes	<1	yes	no	no	yes	given
52	Somali	42.1	42.1		157.3	157.6		Measured		15 9 2013	3	7.2	7.2		67.2	67.3		20-24	Married	primary education	farmer	other	25-29	no formal education	farmer	male	3	<18	3-4	3-4	3-4	<18	house	no	no	Average	3-6	1-3	no	0	1-3	1-3	yes	<1	yes	no	yes	yes	given
53	SNNPR	42.5	42.5		156.3	156.1		Measured		16 8 2013	3	5.6	5.6		60.3	60.5		20-24	Married	primary education	merchant	other	20-24	primary education	self-employee	female	3	>18	1-2	1-2	1-2		health_facility	no	yes	Average	3-6	>=4	yes	0	1-3	>=4	yes	<1	yes	no	no	yes	not given
54	Somali	42.5	42.5		157.6	157.7		Measured		28 10 2013	1	4.1	4.1		52.3	52.2		15-19	Married	no formal education	farmer	other	20-24	no formal education	farmer	male	1	<18	1-2	1-2	1-2		house	no	no	Very small	3-6	>=4	yes	0	1-3	1-3	yes	<1	yes	yes	yes	yes	given
55	SNNPR	44.2	44.2		160	160		Measured		23 10 2013	2	5.7	5.7		63	63		25-29	Married	primary education	housewife	housewife	25-29	primary education	farmer	male	2	>18	3-4	3-4	3-4	>18	house	no	yes	Average	3-6	>=4	no	0	1-3	1-3	yes	<1	yes	no	no	yes	not given
56	Somali	46.3	46.3		167.3	167.3		Measured		23 10 2013	2	4.7	4.7		56.1	56.1		30-34	Married	no formal education	housewife	housewife	>35	primary education	farmer	male	2	>18	3-4	3-4	3-4	>18	house	no	no	Very big	>6	1-3	no			1-3	yes	>1	yes	no	no	yes	not given
57	SNNPR	47.4	47.4		165.6	165.5		Measured		22 7 2013	4	8	8		65	65		>35	Married	primary education	housewife	housewife	>35	secondary and above	daily laborer	male	4	>18	1-2	1-2	1-2	>18	health_facility	no	yes	Very big	<3	>=4	no	1	1-3	1-3	yes	<1	yes	no	no	yes	not given
58	Somali	45.6	45.6		161.5	161.5		Measured		7 7 2013	5	6.8	6.8		71	71		20-24	Single	primary education	housewife	housewife	30-34	no formal education	farmer	male	5	>18	1-2	1-2	1-2		house	no	yes	Average	3-6	1-3	yes				yes	>1	yes	no	no	yes	given
59	Somali	41.6	41.6		157.5	157.8		Measured		20 8 2013	4	5.2	5.2		57.2	57.5		15-19	Married	no formal education	farmer	other	20-24	primary education	farmer	male	4	<18	1-2	1-2	1-2	>18	house	no	no	Very small	3-6	1-3	no				yes	<1	yes	yes	yes	yes	given
60	Somali	42	42		155	155		Measured		29 8 2013	3	5.6	5.6		61	61		30-34	Married	primary education	housewife	housewife	>35	primary education	farmer	female	3	<18	3-4	3-4	3-4	>18	house	no	no	Very small	<3	1-3	no	1	1-3	1-3	yes	<1	yes	no	no	yes	not given
61	SNNPR	42.6	42.7		158	158.2		Measured		24 7 2013	4	7	7.6	7.7	67	67		25-29	Married	primary education	housewife	housewife	30-34	no formal education	farmer	female	4	>18	3-4	3-4	3-4	>18	health_facility	no	yes	Average	<3	>=4	yes	1	1-3	1-3	yes	<1	yes	no	no	yes	not given
62	Somali	52.4	52.4		176	175.9		Measured		15 7 2013	5	7.1	7.1		68.6	68.5		25-29	Married	primary education	merchant	other	30-34	no formal education	farmer	female	5	>18	>5	>5	>5	>18	house	no	no	Average	3-6	1-3	no	0	1-3	1-3	yes	<1	yes	no	yes	yes	given
63	SNNPR	50	50		166	166		Measured		4 8 2013	0	4.1	4.1		55.1	55.1		30-34	Married	primary education	farmer	other	>35	primary education	farmer	male	0	<18	>5	>5	>5	<18	health_facility	no	yes	Very big	3-6	>=4	yes	0	1-3	1-3	yes	<1	no	no	no	yes	not given
64	Somali	51.2	51.2		167.3	167.4		Measured		13 8 2013	3	6.8	6.8		61	61.2		15-19	Married	no formal education	housewife	housewife	30-34	primary education	farmer	male	3	<18	1-2	1-2	1-2		house	no	yes	Average	>6	1-3	no				yes	<1	yes	yes	no	yes	not given
65	SNNPR	47.2	47.2		160.3	160.5		Measured		4 6 2013	5	7.2	7.2		62.1	62.3		15-19	Married	secondary and above	housewife	housewife	25-29	primary education	farmer	male	5	<18	1-2	1-2	1-2	<18	health_facility	no	no	Average	3-6	>=4	yes	0	1-3	1-3	yes	<1	yes	no	no	yes	not given
66	Somali	49	49		167	167		Measured		28 11 2013	0	3.7	3.7		53	53.2		25-29	Married	no formal education	housewife	housewife	30-34	no formal education	farmer	female	0	dont know	>5	>5	>5	dont know	house	no	no	Very small	3-6	1-3	no				yes	<1	yes	no	no	yes	not given
67	SNNPR	45.1	45		158.7	158.7		Measured		5 7 2013	5	7.7	7.6	7.7	66.5	66.5		>35	Married	primary education	farmer	other	>35	primary education	farmer	male	5	>18	>5	>5	>5	>18	health_facility	no	yes	Average	<3	1-3	yes	1	1-3	1-3	yes	>1	yes	no	no	yes	not given
68	Somali	48.5	48.5		165.6	165.7		Measured		12 8 2013	5	8.7	8.7		72.3	72.5		20-24	Married	no formal education	farmer	other	30-34	no formal education	farmer	male	5	<18	>5	>5	>5	<18	house	no	no	Very big	<3	1-3	no	1	1-3	1-3	yes	<1	yes	yes	yes	yes	given
69	SNNPR	41.1	41.1		150	150		Measured		18 8 2013	5	6.5	6.5		65.5	65.5		25-29	Married	primary education	merchant	other	>35	primary education	merchant	female	5	>18	1-2	1-2	1-2	>18	health_facility	no	yes	Very big	3-6	>=4	yes	0	1-3	1-3	yes	<1	yes	no	no	yes	not given
70	SNNPR	52.3	52.2		170.3	170.3		Measured		25 6 2013	5	9.6	9.6		74	74.1		25-29	Married	primary education	housewife	housewife	25-29	primary education	daily laborer	male	5	>18	1-2	1-2	1-2	>18	health_facility	yes	yes	Very small	>6	1-3	yes	0	0	1-3	yes	<1	yes	no	no	yes	given
71	SNNPR	53.6	53.6		174.5	174.5		Measured		10 9 2013	3	6.6	6.6		64.2	64.1		>35	Married	no formal education	housewife	housewife	>35	primary education	farmer	female	3	>18	>5	>5	>5	>18	health_facility	no	yes	Very big	3-6	>=4	yes	0	1-3	1-3	yes	<1	yes	no	no	yes	not given
72	SNNPR	51.6	51.6		167.8	167.9		Measured		21 10 2013	2	3.9	3.9		55.2	55.1		20-24	Married	primary education	farmer	other	30-34	primary education	farmer	male	2	>18	1-2	1-2	1-2		health_facility	no	yes	Average	<3	>=4	yes	1	1-3	1-3	yes	<1	yes	no	no	yes	not given
73	Somali	52.3	52.3		169.5	169.7		Measured		24 11 2013	0	3.8	3.8		52	52		25-29	Married	no formal education	housewife	housewife	30-34	primary education	farmer	male	0	<18	>5	>5	>5	>18	house	no	no	Average	>6	1-3	no				yes	<1	yes	no	no	yes	given
74	Somali	44	44		156	156.1		Measured		14 11 2013	1	4.7	4.7		54.3	54.4		15-19	Married	no formal education	housewife	housewife	20-24	primary education	self-employee	female	1	<18	1-2	1-2	1-2		house	no	yes	Very small	3-6	1-3	no	0	1-3	1-3	yes	<1	yes	no	no	yes	not given
75	SNNPR	46.2	46.3		159	159.1		Measured		19 11 2013	1	4.1	4		54.1	54		20-24	Married	primary education	farmer	other	30-34	no formal education	farmer	female	1	<18	3-4	3-4	3-4	dont know	health_facility	no	yes	Average	3-6	>=4	no		1-3	1-3	yes	<1	yes	no	no	yes	not given
76	Somali	42.8	42.8		153	153		Measured		8 9 2013	3	5	5		62	62		30-34	Married	no formal education	housewife	housewife	>35	no formal education	jobless	female	3	>18	>5	>5	>5	>18	house	no	no	Very small	3-6	1-3	no	0	1-3	1-3	yes	<1	yes	no	no	yes	not given
77	SNNPR	42.8	42.7		152.5	152.6		Measured		9 7 2013	5	6.3	6.2		64.1	64.3		25-29	Married	no formal education	farmer	other	30-34	primary education	farmer	male	5	>18	3-4	3-4	3-4	>18	health_facility	no	yes	Average	3-6	>=4	yes	0	1-3	1-3	yes	<1	yes	no	no	yes	not given
78	SNNPR	43.7	43.7		157	157.5		Measured		21 8 2013	4	6.8	6.8		63	63.5		30-34	Married	primary education	farmer	other	>35	secondary and above	self-employee	male	4	dont know	>5	>5	>5	>18	house	no	yes	Average	3-6	1-3	yes		1-3	1-3	yes	>1	yes	no	no	yes	not given
79	SNNPR	44.1	44.2		155.1	155		Measured		27 9 2013	2	5.1	5.1		58.6	58.7		30-34	Married	no formal education	housewife	housewife	>35	no formal education	daily laborer	female	2	>18	>5	>5	>5	>18	health_facility	yes	yes	Very small	<3	>=4	yes	1	1-3	1-3	yes	<1	yes	no	no	yes	not given
80	SNNPR	46.8	46.8		161	161		Measured		3 8 2013	5	5.1	5		61	61		>35	Married	no formal education	housewife	housewife	>35	no formal education	farmer	female	5	>18	>5	>5	>5	dont know	health_facility	no	no	Average	3-6	1-3	no	0	1-3	1-3	yes	<1	yes	no	no	yes	not given
81	Somali	48.2	48.3		164.1	164.1		Measured		98 8 2013	4	6.1	6		62.4	62.5		20-24	Single	no formal education	housewife	housewife	30-34	primary education	jobless	female	4	>18	3-4	3-4	3-4	>18	house	no	yes	Very big	3-6	1-3	no	0	1-3	1-3	yes	<1	no	no	no	yes	not given
82	Somali	51.9	51.9		168.4	168.5		Measured		7 8 2013	4	5.2	5.2		57.7	57.6		25-29	Married	no formal education	housewife	housewife	30-34	no formal education	farmer	female	4	<18	>5	>5	3-4	>18	house	no	no	Very small	3-6	1-3	no	0	1-3	0	yes	>1	yes	yes	no	yes	given
83	Somali	48.6	48.7		163.7	163.6		Measured		2 11 2013	1	4.9	4.9		61	61.1		15-19	Married	no formal education	housewife	housewife	20-24	primary education	farmer	female	1	<18	1-2	1-2	1-2	<18	health_facility	no	yes	Very small	>6	1-3	no				yes	>1	yes	yes	no	yes	not given
84	SNNPR	46.3	46.4		160.1	160.2		Measured		20 8 2013	4	6	6.1		61.7	61.6		20-24	Married	primary education	housewife	housewife	30-34	primary education	farmer	female	4	>18	1-2	1-2	1-2	>18	health_facility	no	yes	Average	3-6	>=4	no	0	1-3	1-3	yes	<1	yes	no	no	yes	not given
85	Somali	37.1	37.2		145.5	145.6		Measured		2 10 2013	2	4.9	5		53.6	53.7		15-19	Married	primary education	housewife	housewife	20-24	primary education	farmer	male	2	<18	1-2	1-2	1-2		house	no	no	Very small	3-6	1-3	no				yes	<1	yes	no	no	yes	not given
86	Somali	42.7	42.7		152.3	152.5		Measured		12 8 2013	5	7.7	7.7		72.7	72.9		30-34	Married	no formal education	farmer	other	>35	no formal education	farmer	male	5	>18	>5	>5	>5	>18	house	no	yes	Very big	3-6	>=4	no	0	1-3	1-3	yes	<1	yes	yes	yes	yes	not given
87	SNNPR	44.5	44.5		159	159		Measured		4 10 2013	2	5.7	5.7		59	59		25-29	Married	primary education	farmer	other	30-34	no formal education	farmer	male	2	>18	1-2	1-2	1-2	>18	health_facility	yes	yes	Average	3-6	>=4	yes	0	1-3	1-3	yes	<1	yes	no	no	yes	not given
88	SNNPR	46.8	46.8		161.4	161.5		Measured		12 8 2013	4	5.4	5.4		62	62		30-34	Married	primary education	housewife	housewife	>35	primary education	farmer	male	4	>18	3-4	3-4	3-4	>18	health_facility	no	yes	Very big	3-6	>=4	no	0	1-3	1-3	yes	<1	yes	no	no	yes	given
89	Somali	50.5	50.5		169.7	169.8		Measured		18 7 2013	5	6.6	6.6		64.5	64.5		20-24	Married	no formal education	housewife	housewife	30-34	no formal education	farmer	male	5	<18	1-2	1-2	1-2	<18	house	no	no	Average	3-6	1-3	yes	0	1-3	1-3	yes	<1	yes	no	no	yes	given
90	SNNPR	48.7	48.7		165	165		Measured		15 8 2013	5	6	6		62.9	63		15-19	Married	primary education	merchant	other	25-29	primary education	merchant	female	5	<18	1-2	1-2	1-2	<18	health_facility	no	no	Average	3-6	>=4	yes	0	1-3	1-3	yes	>1	no	no	no	yes	not given
91	Somali	47.7	47.7		162	162		Measured		5 10 2013	2	5	5		57	57		15-19	Married	no formal education	housewife	housewife	20-24	secondary and above	daily laborer	female	2	<18	1-2	1-2	1-2		house	no	yes	Very small	3-6	1-3	no				yes	<1	yes	no	no	yes	not given
92	Somali	47.6	47.6		161	161		Measured		98 8 2013	4	6	6.1		65	65		15-19	Married	no formal education	housewife	housewife	20-24	no formal education	farmer	male	4	>18	1-2	1-2	1-2		health_facility	no	yes	Very big	3-6	1-3	yes	0	1-3	1-3	yes	<1	no	no	no	yes	not given
93	SNNPR	49.7	49.7		166.5	166.5		Measured		11 8 2013	4	6.3	6.3		65.1	65.1		20-24	Married	primary education	housewife	housewife	30-34	secondary and above	farmer	male	4	>18	1-2	1-2	1-2		health_facility	no	yes	Average	<3	>=4	yes	>=2	1-3	1-3	yes	<1	yes	no	no	yes	not given
94	SNNPR	45	45		160	160		Measured		7 9 2013	3	4	4		60	60		30-34	Married	no formal education	housewife	housewife	>35	primary education	farmer	female	3	>18	>5	>5	>5	>18	health_facility	no	no	Very small	3-6	>=4	yes	0	1-3	1-3	yes	<1	yes	no	no	yes	given
95	Somali	54.6	54.6		174.2	174.1		Measured		20 6 2013	5	8.3	8.3		74.8	74.9		20-24	Married	primary education	farmer	other	25-29	no formal education	farmer	male	5	<18	1-2	1-2	1-2	>18	house	no	yes	Very small	>6	1-3	no	0	0	1-3	yes	<1	yes	no	no	yes	given
96	SNNPR	48.6	48.7		164.3	164.5		Measured		5 12 2013	1	3.6	3.6		54	54.3		30-34	Married	primary education	housewife	housewife	>35	primary education	farmer	female	1	>18	>5	>5	>5	>18	health_facility	no	no	Average	3-6	>=4	no	0	1-3	1-3	yes	<1	yes	no	no	yes	not given
97	Somali	43.4	43.4		153.6	153.9		Measured		10 12 2013	0	3.1	3.1		53.3	53.2		20-24	Married	no formal education	housewife	housewife	30-34	primary education	jobless	male	0	>18	1-2	1-2	1-2	>18	house	no	no	Very small	3-6	1-3	no				yes	<1	yes	no	no	yes	not given
98	SNNPR	49.7	49.7		167.3	167.5		Measured		3 12 2013	0	3.9	3.9		37.5	37.5		25-29	Married	primary education	merchant	other	30-34	primary education	merchant	male	0	>18	1-2	1-2	1-2	>18	health_facility	no	yes	Very big	<3	>=4	yes	1	1-3	1-3	yes	<1	yes	no	no	yes	not given
99	SNNPR	50	50		166.5	166.5		Measured		15 9 2013	3	6.8	6.8		61	61		25-29	Married	primary education	farmer	other	25-29	secondary and above	farmer	male	3	>18	1-2	1-2	1-2	>18	health_facility	no	yes	Average	3-6	1-3	yes	0	1-3	1-3	yes	<1	yes	no	no	yes	not given
100	Somali	43	43		153.9	153.9		Measured		21 10 2013	1	3.8	3.8		49.6	49.6		15-19	Married	no formal education	housewife	housewife	25-29	no formal education	farmer	female	1	>18	1-2	1-2	1-2		house	no	yes	Very small	>6	1-3	no				yes	<1	yes	yes	yes	yes	not given
101	Somali	46	46.1		159	159		Measured		10 11 2013	1	4.5	4.5		54	54		25-29	Married	no formal education	housewife	housewife	>35	no formal education	farmer	male	1	<18	>5	>5	>5	>18	house	no	no	Average	3-6	1-3	no	0	1-3	1-3	yes	<1	no	no	no	yes	not given
102	SNNPR	40.4	40.4		151	151		Measured		19 9 2013	3	4.7	4.7		55	55		25-29	Married	primary education	housewife	housewife	25-29	primary education	merchant	female	3	>18	1-2	1-2	1-2	>18	health_facility	no	yes	Very small	3-6	>=4	yes	0	1-3	1-3	yes	<1	yes	no	no	yes	not given
103	SNNPR	44.7	44.7		158.2	158.1		Measured		13 9 2013	2	4.8	4.7		58	57.9		25-29	Married	primary education	housewife	housewife	30-34	secondary and above	daily laborer	female	2	<18	>5	3-4	3-4	<18	health_facility	no	yes	Very small	<3	>=4	yes	1	1-3	1-3	yes	<1	no	no	no	yes	not given
104	SNNPR	50.4	50.4		166.1	166.1		Measured		20 11 2013	1	4.6	4.6		53	53		25-29	Married	secondary and above	housewife	housewife				male	1	>18	1-2	1-2	1-2		health_facility	yes	yes	Average	<3	>=4	yes	>=2	1-3	1-3	yes	<1	yes	no	no	yes	not given
105	SNNPR	47.3	47.4		161	162		Measured		7 7 2013	5	4.1	4.1		45	46	46	>35	Married	no formal education	farmer	other	>35	primary education	farmer	female	5	>18	>5	>5	3-4	>18	health_facility	no	yes	Very small	3-6	>=4	yes	0	1-3	1-3	yes	<1	yes	no	no	yes	not given
106	Somali	46.7	46.6		159.2	159.1		Measured		98 10 2013	2	3.4	3.5	3.5	51	51.1		30-34	Married	no formal education	housewife	housewife	>35	no formal education	farmer	male	2	>18	3-4	3-4	3-4	>18	house	no	no	Average	3-6	1-3	no	0	1-3	1-3	yes	<1	yes	yes	no	yes	not given
107	Somali	45.8	45.8		161	161		Measured		18 9 2013	3	4.1	4.1		61	61		20-24	Married	no formal education	housewife	housewife	25-29	no formal education	farmer	male	3	>18	1-2	1-2	1-2	>18	house	no	yes	Average	<3	1-3	no				yes	>1	yes	yes	no	yes	given
108	Somali	55.3	55.2		177.4	177.3		Measured		3 7 2013	5	6	6		64.1	64.2		15-19	Single	no formal education	self-employee	other				male	5	<18	1-2	1-2	1-2		house	no	yes	Average	3-6	1-3	no	0	1-3	1-3	yes	<1	yes	no	no	yes	given
109	SNNPR	48.7	48.7		166	166		Measured		17 8 2013	4	6.8	6.8		66	66		>35	Married	no formal education	farmer	other	>35	primary education	farmer	male	4	<18	>5	>5	>5	>18	house	no	no	Very small	3-6	>=4	yes	0	1-3	1-3	yes	<1	yes	no	no	yes	not given
110	SNNPR	49.6	49.7		167.1	167.2		Measured		6 7 2013	5	7.1	7.1		60.1	60		30-34	Married	primary education	farmer	other	>35	primary education	farmer	female	5	>18	>5	>5	>5	>18	house	no	no	Average	>6	1-3	no				yes	<1	yes	no	no	yes	not given
111	SNNPR	46.9	46.9		162.5	162.7		Measured		26 10 2013	1	6.3	6.3		50	50		30-34	Married	primary education	housewife	housewife	30-34	primary education	farmer	female	1	<18	3-4	3-4	3-4	<18	health_facility	no	no	Very big	<3	>=4	yes	1	1-3	1-3	yes	<1	yes	no	no	yes	not given
112	Somali	43.1	43.2		156.3	156.4		Measured		5 7 2013	4	6.2	6.1	6.1	69.2	69.3		30-34	Married	no formal education	farmer	other	>35	no formal education	farmer	male	4	<18	>5	>5	>5	>18	house	no	no	Average	>6	1-3	no	0	0	1-3	yes	<1	yes	no	yes	yes	given
113	SNNPR	40.2	40.1		150.5	150.4		Measured		26 7 2013	5	5.3	5.3		63	63		20-24	Married	primary education	farmer	other	30-34	no formal education	farmer	female	5	>18	1-2	1-2	1-2		health_facility	no	yes	Very small	>6	1-3	yes				yes	<1	yes	no	no	yes	not given
114	SNNPR	50.9	5.7	50.9	166.3	166.4		Measured		18 7 2013	4	7.4	7.6	7.4	69.9	69.7		>35	Single	primary education	housewife	housewife	>35	primary education	farmer	male	4	>18	>5	>5	>5	>18	health_facility	no	no	Average	3-6	>=4	yes	0	1-3	1-3	yes	<1	yes	no	no	yes	not given
115	SNNPR	50	50		167.5	167.4		Measured		13 7 2013	5	6	6		65	65		30-34	Married	primary education	merchant	other	>35	primary education	farmer	male	5	>18	3-4	3-4	3-4	>18	health_facility	no	yes	Very big	3-6	>=4	no	0	1-3	1-3	yes	<1	yes	no	no	yes	not given
116	SNNPR	40.9	50	50	152.2	152.1		Measured		27 8 2013	3	4.5	4.5		59.5	59.6		>35	Married	no formal education	housewife	housewife	>35	no formal education	farmer	male	3	>18	>5	>5	>5	>18	health_facility	no	yes	Very small	3-6	1-3	no	0	0	1-3	yes	<1	yes	no	no	yes	given
117	SNNPR	47.9	47.9		161	161		Measured		27 6 2013	5	5.2	5.2		66	66		30-34	Married	primary education	farmer	other	>35	primary education	farmer	female	5	<18	>5	>5	>5	>18	health_facility	no	yes	Very small	3-6	>=4	yes	0	1-3	1-3	yes	<1	yes	no	no	yes	not given
118	SNNPR	45.1	45		157	157.2		Measured		14 10 2013	1	5.4	5.3	5.4	56	54	54	>35	Married	primary education	farmer	other	>35	primary education	farmer	female	1	<18	1-2	1-2	1-2	>18	health_facility	no	yes	Very big	<3	>=4	yes	1	1-3	1-3	yes	<1	yes	no	no	yes	not given
119	SNNPR	42	42		154.6	154.5		Measured		30 10 2013	1	4	4		52.3	52.4		30-34	Married	primary education	housewife	housewife	>35	secondary and above	farmer	male	1	>18	3-4	3-4	3-4	>18	health_facility	no	yes	Very small	3-6	>=4	yes	0	1-3	1-3	yes	<1	yes	no	no	yes	not given
120	Somali	52.8	52.9		173.2	173.3		Measured		98 9 2013	3	5.8	5.8		61.9	61.8		25-29	Married	no formal education	housewife	housewife	>35	no formal education	farmer	female	3	<18	3-4	3-4	3-4	<18	health_facility	no	no	Very big	3-6	1-3	no				yes	<1	yes	no	no	yes	not given
121	Somali	51.3	51.3		167.7	167.8		Measured		25 6 2013	5	7.9	7.9		73.6	73.7		15-19	Married	primary education	housewife	housewife	20-24	secondary and above	daily laborer	female	5	>18	1-2	1-2	1-2		health_facility	no	yes	Very big	3-6	>=4	yes	0	1-3	>=4	yes	>1	yes	yes	yes	yes	given
122	SNNPR	50.8	50.8		167.5	167.5		Measured		29 11 2013	0	3.9	3.9		50	50.1		20-24	Married	secondary and above	housewife	housewife	25-29	primary education	farmer	female	0	>18	1-2	1-2	1-2	>18	health_facility	no	yes	Very small	3-6	>=4	no	0	1-3	1-3	yes	<1	yes	no	no	yes	not given
123	SNNPR	47.7	47.8		163.2	162.3		Measured		3 8 2013	0	5.8	5.7		63.2	63.2		25-29	Married	primary education	housewife	housewife	30-34	primary education	jobless	male	0	<18	1-2	1-2	1-2	>18	health_facility	no	yes	Very small	3-6	1-3	yes	0	1-3	1-3	yes	<1	yes	no	no	yes	not given
124	SNNPR	41.5	41.5		153.1	153.1		Measured		9 8 2013	4	7.3	7.3		58.5	58.5		25-29	Married	primary education	housewife	housewife	30-34	secondary and above	farmer	male	4	>18	3-4	3-4	3-4	>18	health_facility	no	no	Very small	3-6	1-3	no	0	1-3	1-3	yes	<1	yes	no	no	yes	not given
125	SNNPR	50.1	50.3		165.2	165.3		Measured		15 8 2013	3	6.7	6.7		64.2	64.3		20-24	Married	primary education	housewife	housewife	20-24	primary education	farmer	female	3	<18	3-4	3-4	3-4	>18	health_facility	no	yes	Very big	<3	>=4	yes	>=2	1-3	1-3	yes	<1	yes	no	no	yes	not given
126	SNNPR	44.9	45		158.1	158		Measured		3 7 2013	5	7.1	7		69	69		20-24	Married	primary education	farmer	other	25-29	primary education	farmer	male	5	>18	1-2	1-2	1-2	>18	house	no	no	Very big	<3	>=4	yes	>=2	1-3	>=4	yes	<1	yes	no	no	yes	not given
127	SNNPR	47.2	47.2		162.5	162.4		Measured		4 8 2013	4	5.6	5.6		60	60.1		>35	Married	no formal education	housewife	housewife	>35	primary education		female	4	>18	>5	>5	>5	>18	health_facility	no	no	Average	<3	>=4	no	>=2	1-3	1-3	yes	<1	yes	no	no	yes	not given
128	SNNPR	52	52.2		168.8	168.7		Measured		20 10 2013	0	6	6.2	6.1	57.3	57.2		>35	Married	primary education	housewife	housewife	>35	primary education	farmer	male	0	>18	>5	>5	>5	>18	house	no	no	Very small	>6	1-3	yes	0	0	1-3	yes	<1	yes	no	no	yes	not given
129	Somali	53.4	53.4		173.4	173.4		Measured		7 8 2013	4	7.3	7.3		65.5	65.5		>35	Married	no formal education	housewife	housewife	>35	no formal education	farmer	female	4	>18	3-4	3-4	3-4	>18	house	no	no	Very big	3-6	1-3	yes		1-3	1-3	yes	>1	yes	no	no	yes	not given
130	SNNPR	49.5	49.5		163.7	163.9		Measured		10 9 2013	3	6.3	6.3		62.5	62.4		25-29	Married	primary education	housewife	housewife	30-34	secondary and above	farmer	female	3	>18	3-4	3-4	3-4	>18	health_facility	no	yes	Average	<3	>=4	yes	>=2	1-3	1-3	yes	<1	yes	no	no	yes	not given
131	Somali	50.1	50		165.8	165.7		Measured		10 10 2013	2	4.7	4.6	4.6	58.2	58.1		30-34	Married	no formal education	farmer	other	>35	no formal education	farmer	female	2	>18	>5	>5	>5	>18	house	no	no	Average	3-6	1-3	no	0	0	1-3	yes	>1	yes	no	yes	yes	given
132	Somali	50.6	50.7		168.3	168.4		Measured		1 12 2013	0	3.7	3.7		45.7	45.8		20-24	Married	no formal education	housewife	housewife	30-34	no formal education	farmer	female	0	<18	3-4	3-4	3-4	>18	house	no	yes	Average	3-6	1-3	no				yes	<1	yes	no	no	yes	given
133	Somali	46.5	46.5		160	160		Measured		98 8 2013	5	7	7		64	64		>35	Married	no formal education	housewife	housewife	30-34	no formal education	farmer	male	5	dont know	>5	>5	>5	dont know	house	no	no	Very big	>6	1-3	no	0	0	1-3	yes	<1	yes	no	no	yes	given
134	Somali	46.1	46.1		158.3	158.4		Measured		20 7 2013	5	6.7	6.8		63.1	63		15-19	Married	no formal education	farmer	other	20-24	no formal education	farmer	female	5	<18	1-2	1-2	1-2	<18	house	no	no	Average	3-6	>=4	yes	0	1-3	1-3	yes	<1	yes	no	no	yes	given
135	SNNPR	38.1	38		145	143	145	Measured		29 10 2013	1	3.2	3.1	3.2	48	49	48	>35	Married	primary education	farmer	other	>35	primary education	farmer	male	1	<18	3-4	3-4	3-4	<18	health_facility	no	yes	Very small	3-6	>=4	yes	0	1-3	1-3	yes	<1	yes	no	no	yes	not given
136	Somali	48	48		163.5	163.5		Measured		17 10 2013	2	4	4		55.5	55.5		20-24	Married	no formal education	housewife	housewife	25-29	primary education	farmer	male	2	>18	1-2	1-2	1-2		house	no	yes	Very small	>6	1-3	yes				yes	<1	yes	no	no	yes	not given
137	SNNPR	52	52		169.1	169		Measured		29 8 2013	3	7.6	7.6		57.3	57.3		15-19	Married	primary education	housewife	housewife	25-29	primary education	merchant	female	3	<18	1-2	1-2	1-2		health_facility	no	yes	Average	3-6	1-3	yes	0	1-3	1-3	yes	<1	yes	no	no	yes	not given
138	Somali	46.2	46.1		159.1	159		Measured		98 7 2013	5	8.3	8.3		69.9	69.8		15-19	Married	no formal education	housewife	housewife	25-29	no formal education	farmer	male	5	<18	1-2	1-2	1-2		house	no	no	Very small	>6	1-3	no	0	0	1-3	yes	<1	yes	no	no	yes	given
139	SNNPR	48.5	48.5		162.1	162.1		Measured		9 10 2013	2	4.8	4.8		56	56		25-29	Married	no formal education	merchant	other	25-29	primary education	farmer	male	2	>18	3-4	3-4	3-4	>18	health_facility	no	yes	Very small	<3	>=4	yes	1	1-3	1-3	yes	<1	yes	no	no	yes	not given
140	SNNPR	43.8	53.8	43.9	154.2	154.3		Measured		30 6 2013	5	7.5	7.5		66.5	66.5		30-34	Married	no formal education	farmer	other	>35	primary education	farmer	male	5	>18	3-4	3-4	3-4	>18	house	no	no	Very big	3-6	>=4	yes		1-3	1-3	yes	>1	no	no	no	yes	given
141	SNNPR	51.3	51.3		166	165.9		Measured		13 11 2013	1	4.7	4.7		53	53.1		20-24	Married	primary education	housewife	housewife	30-34	primary education	farmer	female	1	<18	1-2	1-2	1-2	>18	health_facility	no	yes	Very small	3-6	1-3	no	0	1-3	0	yes	<1	yes	no	no	yes	not given
142	SNNPR	50.1	50		164	164.1		Measured		8 11 2013	1	5	5.1		49.4	49.3		20-24	Married	primary education	farmer	other	30-34	primary education	farmer	female	1	>18	3-4	3-4	3-4	>18	health_facility	no	yes	Very big	<3	>=4	yes	1	1-3	1-3	yes	<1	yes	no	no	yes	not given
143	Somali	52.3	52.3		165.7	165.4		Measured		18 7 2013	5	6.8	6.8		68.3	68.5		20-24	Married	no formal education	housewife	housewife	>35	primary education	farmer	male	5	<18	3-4	3-4	3-4	<18	house	no	yes	Average	3-6	1-3	yes	0	1-3	1-3	yes	<1	yes	no	no	yes	given
144	SNNPR	48.8	48.8		160	160		Measured		1 12 2013	0	2.5	2.5		50	50		>35	Married	primary education	housewife	housewife	>35	no formal education	farmer	male	0	>18	>5	>5	>5	>18	health_facility	no	yes	Very small	<3	>=4	yes	1	1-3	1-3	yes	<1	yes	no	no	yes	not given
145	SNNPR	50	50		163	163.1		Measured		2 11 2013	1	3.2	3.2		53	53		>35	Married	no formal education	housewife	housewife	>35	primary education	farmer	female	1	<18	>5	>5	3-4	>18	health_facility	no	no	Average	<3	>=4	yes	1	1-3	1-3	yes	<1	yes	no	no	yes	not given
146	Somali	49.9	49.9		160	160		Measured		12 12 2013	0	3	3		38	38		25-29	Married	no formal education	housewife	housewife	25-29	no formal education	farmer	female	0	>18	3-4	3-4	3-4	>18	house	no	no	Very small	>6	1-3	no	0	0	1-3	yes	>1	no	yes	yes	yes	given
147	Somali	50.3	50.4		164.6	164.5		Measured		22 6 2013	5	7.6	7.6		68.9	68.9		25-29	Married	primary education	housewife	housewife	30-34	secondary and above	farmer	male	5	>18	1-2	1-2	1-2	>18	house	no	no	Average	3-6	1-3	yes	0	1-3	1-3	yes	<1	yes	no	no	yes	not given
148	SNNPR	40.7	40.7		146.8	146.8		Measured		23 11 2013	0	3.6	3.6		50	49.8		30-34	Married	no formal education	farmer	other	>35	primary education	farmer	male	0	<18	>5	>5	>5	>18	health_facility	no	yes	Very small	<3	>=4	yes	1	1-3	1-3	yes	<1	yes	no	no	yes	not given
149	SNNPR	48.9	48.9		160.5	160.5		Measured		27 7 2013	2	7.7	7.7		63	63		25-29	Married	secondary and above	housewife	housewife	>35	primary education	farmer	male	2	>18	1-2	1-2	1-2		health_facility	no	yes	Average	3-6	>=4	yes	0	1-3	1-3	yes	<1	yes	no	no	yes	not given
150	Somali	55.9	55.9		170.2	170.1		Measured		25 10 2013	1	4.6	4.6		53.1	53		20-24	Married	no formal education	housewife	housewife	25-29	primary education	farmer	female	1	>18	1-2	1-2	1-2	>18	health_facility	no	no	Average	<3	1-3	no	1	1-3	1-3	yes	<1	yes	no	yes	yes	not given
151	Somali	42.7	42.8		149.7	149.8		Measured		98 98 2013	5	4.7	4.7		57	57		>35	Married	no formal education	housewife	housewife	>35	no formal education	farmer	female	5	>18	>5	>5	>5	>18	house	no	yes	Average	>6	1-3	no				yes	>1	yes	no	no	yes	given
152	SNNPR	51.5	51.5		163	163		Measured		16 9 2013	3	6.7	6.7		60	60		>35	Married	no formal education	housewife	housewife	>35	no formal education	farmer	female	3	>18	>5	>5	>5	>18	health_facility	yes	yes	Very small	3-6	>=4	yes	0	1-3	1-3	yes	>1	yes	no	no	yes	not given
153	SNNPR	47.5	47.5		157	157		Measured		22 9 2013	3	7.3	7.3		65	65		20-24	Married	primary education	housewife	housewife	25-29	secondary and above	daily laborer	female	3	<18	1-2	1-2	1-2	<18	health_facility	no	yes	Very big	3-6	1-3	yes	0	1-3	1-3	yes	<1	yes	no	no	yes	not given
154	SNNPR	52.1	52.1		164.3	164.2		Measured		1 8 2013	4	6.7	6.7		65.1	65		>35	Married	no formal education	housewife	housewife	>35	secondary and above	farmer	female	4	<18	>5	>5	>5	>18	health_facility	no	yes	Very small	3-6	>=4	yes	0	1-3	1-3	yes	<1	yes	no	no	yes	not given
155	Somali	49.8	49.8		162	162		Measured		14 12 2013	0	2.7	2.7		40	40		15-19	Married	primary education	housewife	housewife	20-24	primary education	farmer	male	0	>18	1-2	1-2	1-2		health_facility	no	yes	Very small	>6	1-3	no	0	0	1-3	yes	<1	yes	no	no	yes	not given
156	SNNPR	49.1	49.1		162.5	162.6		Measured		7 11 2013	1	4.5	4.5		51	51		>35	Married	primary education	merchant	other	>35	no formal education	farmer	male	1	>18	3-4	3-4	3-4	>18	health_facility	no	yes	Very big	<3	>=4	no	1	1-3	1-3	yes	<1	yes	no	no	yes	not given
157	SNNPR	51.1	51.2		163.4	163.5		Measured		24 9 2013	3	6.1	6.1		54.1	54.2		25-29	Married	primary education	housewife	housewife	>35	primary education	farmer	female	3	>18	>5	>5	3-4	>18	health_facility	no	yes	Average	<3	>=4	yes	1	1-3	1-3	yes	<1	yes	no	no	yes	not given
158	SNNPR	48.9	48.7		159.2	159.2		Measured		22 11 2013	1	3.2	3.1	3.2	50	50		>35	Married	no formal education	farmer	other	>35	no formal education	farmer	female	1	>18	>5	>5	>5	>18	health_facility	no	no	Very small	3-6	>=4	yes	0	1-3	1-3	yes	<1	yes	no	no	yes	not given
159	SNNPR	45.7	45.7		155.5	155.6		Measured		12 8 2013	4	6.2	6.2		61.5	61.3		>35	Married	no formal education	farmer	other	>35	primary education	farmer	female	4	<18	>5	>5	>5	>18	health_facility	no	yes	Average	<3	>=4	yes		1-3	>=4	yes	<1	yes	no	no	yes	not given
160	SNNPR	48.3	48.5		157.7	157.5		Measured		15 7 2013	5	7.3	7.2		67.2	67.5		>35	Married	no formal education	farmer	other	>35	primary education	farmer	male	5	>18	>5	>5	>5	>18	health_facility	no	yes	Very big	<3	>=4	yes	1	1-3	1-3	yes	<1	yes	no	no	yes	not given
161	Somali	42.4	42.4		149.1	149.2		Measured		11 7 2013	5	5.8	5.8		64.4	64.5		>35	Married	no formal education	farmer	other	>35	no formal education	farmer	male	5	>18	>5	>5	>5	>18	health_facility	no	yes	Average	3-6	>=4	no	0	1-3	1-3	yes	<1	yes	no	no	yes	not given
162	Somali	51.3	51.3		163.7	163.7		Measured		98 7 2013	4	7.5	7.5		64.2	64.2		30-34	Married	no formal education	farmer	other	>35	no formal education	farmer	male	4	>18	3-4	3-4	3-4	>18	house	no	no	Average	3-6	1-3	yes	0	1-3	1-3	yes	<1	yes	no	no	yes	not given
163	Somali	52.9	52.8		165	165		Measured		98 8 2013	5	8.8	8.9		73	73		25-29	Married	no formal education	housewife	housewife	30-34	no formal education	farmer	male	5	<18	3-4	3-4	3-4	<18	house	no	yes	Very big	3-6	1-3	no	0	1-3	1-3	yes	<1	no	no	no	yes	given
164	SNNPR	46.4	46.4		155.1	155.2		Measured		18 6 2013	5	5.58	5.6		62.1	62		>35	Married	no formal education	farmer	other	>35	primary education	farmer	female	5	>18	>5	>5	>5	>18	house	no	no	Average	<3	>=4	yes	1	1-3	1-3	yes	<1	yes	no	no	yes	not given
165	SNNPR	54.6	54.7		168.4	168.4		Measured		2 8 2013	4	5.7	5.7		60.5	60.5		30-34	Married	primary education	housewife	housewife				female	4	>18	3-4	3-4	3-4	>18	health_facility	no	yes	Average	>6	1-3	no	0	0	1-3	yes	<1	yes	no	no	yes	given
166	SNNPR	44.8	44.8		153	153		Measured		30 7 2013	5	6.2	6.2		64	64		25-29	Married	primary education	farmer	other	30-34	primary education	farmer	male	5	>18	3-4	3-4	3-4	>18	health_facility	no	yes	Very small	3-6	>=4	yes	0	1-3	1-3	yes	<1	yes	no	no	yes	not given
167	SNNPR	50.1	50.1		161.5	161.6		Measured		24 9 2013	2	4.9	4.9		57.1	57.2		30-34	Married	primary education	housewife	housewife	>35	no formal education	farmer	male	2	>18	>5	>5	>5	>18	house	no	yes	Very small	3-6	1-3	yes	0	1-3	1-3	yes	<1	no	no	no	yes	not given
168	SNNPR	47.6	47.5		157.5	157.6		Measured		30 7 2013	4	6.7	6.7		67.3	67.2		25-29	Married	primary education	housewife	housewife	30-34	primary education	daily laborer	female	4	>18	3-4	3-4	3-4	>18	health_facility	no	no	Average	3-6	>=4	yes	0	1-3	1-3	yes	<1	yes	no	no	yes	not given
169	SNNPR	51.7	51.7		165.2	165.2		Measured		11 8 2013	4	6.4	6.4		66	66		20-24	Married	secondary and above	merchant	other	25-29	secondary and above	self-employee	male	4	>18	1-2	1-2	1-2		health_facility	no	no	Average	<3	>=4	no	1	1-3	1-3	yes	<1	yes	no	no	yes	not given
170	SNNPR	49.7	49.7		162.5	162.4		Measured		15 10 2013	2	5.2	5.2		55	55		30-34	Married	primary education	farmer	other	>35	primary education	farmer	female	2	>18	>5	>5	>5	>18	health_facility	no	yes	Very small	3-6	>=4	yes	0	1-3	1-3	yes	<1	yes	no	no	yes	not given
171	Somali	49.7	49.8		160.4	160.5		Measured		5 8 2013	4	6.9	6.8	6.9	63.1	63		20-24	Married	no formal education	farmer	other	25-29	no formal education	farmer	male	4	>18	1-2	1-2	1-2		health_facility	no	no	Very small	3-6	1-3	no				yes	>1	no	yes	yes	yes	given
172	Somali	48.5	48.5		158.4	158.6		Measured		98 11 2013	1	3.8	3.8		53.8	53.8		>35	Married	no formal education	housewife	housewife	>35	no formal education	farmer	male	1	>18	>5	>5	>5	>18	house	no	no	Very small	3-6	1-3	no	0	1-3	0	yes	<1	yes	no	no	yes	not given
173	Somali	55.1	55.1		168.3	168.2		Measured		3 12 2013	0	3.3	3.4	3.4	46.2	46.3		25-29	Married	no formal education	farmer	other	>35	no formal education	farmer	female	0	>18	3-4	3-4	3-4	>18	house	no	no	Very small	3-6	1-3	no	0	1-3	1-3	yes	>1	no	no	no	yes	not given
174	SNNPR	50	50		162	162		Measured		3 10 2013	2	4.9	4.9		50	50		>35	Married	no formal education	self-employee	other	>35	secondary and above	daily laborer	female	2	<18	3-4	3-4	3-4	<18	health_facility	no	yes	Very big	3-6	1-3	yes	0	1-3	1-3	yes	<1	yes	no	no	yes	not given
175	Somali	52.5	52.5		164.9	164.9		Measured		15 9 2013	3	5.8	5.8		66.5	66.5		30-34	Married	no formal education	farmer	other	>35	no formal education	jobless	male	3	>18	>5	>5	>5	>18	house	no	yes	Average	>6	1-3	yes			1-3	yes	<1	yes	yes	yes	yes	given
176	SNNPR	51.3	51.3		165.5	165.7		Measured		21 10 2013	1	5.9	5.9		54.5	54.6		>35	Married	no formal education	merchant	other	>35	primary education	farmer	male	1	>18	>5	>5	>5	>18	health_facility	no	yes	Very big	<3	>=4	no	1	1-3	1-3	yes	<1	yes	no	no	yes	not given
177	SNNPR	46.3	46.3		155	155		Measured		29 9 2013	2	5.3	5.3		60	60		20-24	Married	primary education	housewife	housewife				male	2	<18	3-4	3-4	1-2	>18	house	no	yes	Average	3-6	1-3	yes	0	1-3	1-3	yes	<1	yes	no	no	yes	not given
178	SNNPR	53.5	53.5		166.2	166.3		Measured		17 7 2013	5	6.3	6.3		63.2	63.2		>35	Married	primary education	housewife	housewife	>35	primary education	farmer	female	5	>18	3-4	3-4	3-4	>18	health_facility	no	no	Very small	3-6	>=4	no	0	1-3	1-3	yes	<1	yes	no	no	yes	not given
179	Somali	51.7	51.8		166.7	166.9		Measured		9 7 2013	5	6.7	6.7		78.7	78.9		15-19	Married	secondary and above	housewife	housewife	20-24	no formal education	daily laborer	male	5	<18	1-2	1-2	1-2		house	no	no	Very small	3-6	1-3	no	0	1-3	0	yes	<1	yes	no	no	yes	not given
180	Somali	48.5	48.5		160.3	160.4		Measured		29 10 2013	1	4	4.1		52.9	52.9		25-29	Married	no formal education	housewife	housewife	30-34	no formal education	farmer	male	1	>18	3-4	3-4	3-4	>18	house	no	no	Very small	>6	1-3	no				yes	<1	yes	yes	no	yes	not given
181	Somali	54.8	54.8		169	169		Measured		98 9 2013	3	5.3	5.3		55	55		15-19	Married	no formal education	housewife	housewife	20-24	primary education	merchant	male	3	>18	1-2	1-2	1-2		house	no	yes	Average	3-6	1-3	yes	0	1-3	1-3	yes	<1	yes	no	no	yes	not given
182	Somali	45.4	45.4		154.9	154.9		Measured		14 7 2013	5	6.6	6.6		64.2	64.2		25-29	Married	no formal education	housewife	housewife	>35	no formal education	farmer	female	5	<18	1-2	1-2	1-2	<18	health_facility	no	no	Very big	<3	>=4	no	1	1-3	1-3	yes	<1	yes	no	no	yes	not given
183	Somali	53	53		167.3	167.1		Measured		28 11 2013	0	4.3	4.3		52.1	52.5		>35	Married	no formal education	farmer	other	>35	primary education	farmer	male	0	>18	3-4	3-4	3-4	>18	house	no	no	Very small	>6	1-3	no	1	0	0	yes	>1	no	yes	yes	yes	given
184	SNNPR	44.9	44.7		154	154		Measured		22 7 2013	5	7.2	7.4	7.4	67	67		25-29	Married	primary education	housewife	housewife	25-29	primary education	farmer	female	5	>18	3-4	3-4	3-4	>18	health_facility	no	yes	Very small	3-6	>=4	no	0	1-3	1-3	yes	<1	yes	no	no	yes	not given
185	SNNPR	49.8	49.9		160	161		Measured		19 8 2013	4	6.8	6.9	6.8	66	66		30-34	Married	no formal education	farmer	other	>35	no formal education	farmer	male	4	<18	>5	>5	>5	<18	health_facility	no	yes	Very big	3-6	>=4	yes	0	1-3	1-3	yes	<1	yes	no	no	yes	not given
186	SNNPR	48	48.1		159	159.2		Measured		29 8 2013	4	6	6.1		58	58.1		30-34	Married	secondary and above	housewife	housewife	>35	primary education	farmer	female	4	>18	3-4	3-4	3-4	>18	health_facility	no	yes	Average	<3	>=4	yes	1	1-3	1-3	yes	<1	yes	no	no	yes	not given
187	Somali	47.1	47.1		158	158		Measured		11 9 2013	3	5.1	5.1		56	56		>35	Married	no formal education	housewife	housewife	>35	no formal education	farmer	male	3	>18	3-4	3-4	1-2	>18	house	no	no	Very big	3-6	1-3	no	0	1-3	1-3	yes	<1	yes	no	no	yes	not given
188	SNNPR	47.4	47.4		156.4	156.4		Measured		20 9 2013	2	5.2	5.2		55.2	55.2		30-34	Married	no formal education	housewife	housewife	>35	no formal education	farmer	female	2	<18	>5	>5	>5	>18	health_facility	no	yes	Average	3-6	>=4	yes	0	1-3	1-3	yes	<1	yes	no	no	yes	not given
189	SNNPR	44	44		152.5	152.5		Measured		1 11 2013	1	6.3	6.3		44	44		>35	Married	primary education	housewife	housewife	>35	primary education	farmer	male	1	>18	>5	>5	>5	>18	health_facility	no	yes	Average	3-6	>=4	no	0	1-3	1-3	yes	<1	yes	no	no	yes	not given
190	SNNPR	55.4	55.4		172.2	172.3		Measured		28 10 2013	1	4.6	4.6		50.5	50.6		30-34	Married	no formal education	housewife	housewife	>35	primary education	farmer	female	1	>18	>5	3-4	3-4	>18	health_facility	no	no	Very small	3-6	>=4	yes	0	1-3	1-3	yes	<1	yes	no	no	yes	not given
191	SNNPR	43.6	43.6		151.5	151.5		Measured		98 7 2013	5	5.4	5.4		60	60		25-29	Married	no formal education	merchant	other	30-34	primary education	merchant	female	5	<18	3-4	3-4	3-4	<18	health_facility	no	yes	Very small	3-6	1-3	yes	0	1-3	1-3	yes	<1	yes	no	no	yes	not given
192	Somali	50.6	50.6		163.2	163.2		Measured		29 7 2013	4	5.6	5.6		62.2	62.2		20-24	Married	no formal education	housewife	housewife	>35	no formal education	farmer	female	4	<18	3-4	3-4	3-4	<18	house	no	yes	Average	<3	1-3	yes	1	1-3	0	yes	>1	no	no	no	yes	given
193	Somali	49.8	49.8		161.1	161		Measured		6 12 2013	0	3.4	3.4		54.2	54.2		20-24	Married	no formal education	housewife	housewife	20-24	primary education	farmer	female	0	>18	1-2	1-2	1-2	>18	health_facility	no	yes	Very small	3-6	>=4	yes	1	1-3	1-3	yes	<1	yes	no	no	yes	not given
194	Somali	47.2	47.2		156.3	156.4		Measured		10 7 2013	5	4.9	4.9		60.1	60.1		30-34	Married	no formal education	housewife	housewife	>35	secondary and above	farmer	female	5	<18	>5	>5	>5	<18	house	no	yes	Average	3-6	>=4	yes	0	1-3	1-3	yes	<1	yes	yes	no	yes	not given
195	Somali	49.2	49.2		162.7	162.6		Measured		5 8 2013	5	7.3	7.4	7.2	65.3	65.5		>35	Married	no formal education	farmer	other	>35	no formal education	farmer	female	5	dont know	>5	>5	>5	dont know	house	no	yes	Average	3-6	>=4	no	0	1-3	1-3	yes	<1	yes	no	no	yes	not given
196	SNNPR	50.1	50.2		162.1	162.2		Measured		12 11 2013	0	3	3		51.1	51.2		30-34	Married	no formal education	housewife	housewife	>35	primary education	farmer	female	0	<18	>5	>5	>5	>18	health_facility	no	yes	Very small	3-6	1-3	yes	0	1-3	1-3	yes	<1	yes	no	no	yes	not given
197	SNNPR	48.7	48.8		161.1	161.2		Measured		24 8 2013	3	6.4	6.4		67	67.1		30-34	Married	no formal education	housewife	housewife	>35	primary education	farmer	male	3	>18	>5	>5	>5	>18	health_facility	no	yes	Very small	3-6	>=4	yes	1	>=4	>=4	yes	>1	yes	no	no	yes	not given
198	SNNPR	45.44	45.32		155.8	155.4		Measured		1 11 2013	1	4.93	4.95		57.4	57.5		30-34	Married	primary education	housewife	housewife	>35	primary education	farmer	female	1	>18	>5	>5	>5	>18	house	no	no	Very small	<3	>=4	no	1	1-3	1-3	yes	<1	no	no	no	yes	not given
199	SNNPR	48.4	48.4		159	159.1		Measured		27 9 2013	2	4.7	4.7		57.5	57.6		20-24	Married	primary education	housewife	housewife	30-34	primary education	farmer	male	2	>18	1-2	1-2	1-2	>18	health_facility	yes	yes	Very small	<3	>=4	yes	1	1-3	0	yes	<1	yes	no	no	yes	not given
200	Somali	50.4	50.4		165	165		Measured		15 10 2013	2	5.4	5.4		63	63		25-29	Married	no formal education	housewife	housewife	30-34	primary education	farmer	male	2	<18	3-4	3-4	3-4	<18	health_facility	no	no	Very big	<3	>=4	no	1	1-3	1-3	yes	<1	yes	no	no	yes	not given
201	Somali	51.2	51.2		162.5	162.4		Measured		11 7 2013	5	7	7		64.3	64.4		20-24	Married	no formal education	farmer	other	30-34	no formal education	farmer	male	5	<18	>5	3-4	3-4	<18	house	no	no	Average	3-6	1-3	yes	0	1-3	1-3	yes	<1	yes	no	no	yes	given
202	Somali	47.3	47.3		157.2	157.2		Measured		27 6 2013	5	6.7	6.7		65.2	65.2		>35	Married	no formal education	farmer	other	>35	primary education	farmer	female	5	<18	>5	>5	>5	>18	health_facility	no	yes	Average	>6	1-3	yes	0	0	1-3	yes	<1	yes	no	no	yes	not given
203	Somali	55.1	55.1		168.3	168.2		Measured		10 12 2013	0	3.3	3.4	3.4	46.2	46.2		25-29	Married	no formal education	farmer	other	>35	no formal education	farmer	female	0	<18	>5	>5	>5	<18	house	no	no	Average	>6	1-3	no	0	0	1-3	yes	<1	yes	no	yes	yes	not given
204	Somali	51.1	51.1		162.2	162.3		Measured		18 11 2013	1	4	4		55.3	55.2		30-34	Married	no formal education	housewife	housewife	>35	no formal education	farmer	male	1	<18	>5	>5	>5	>18	house	no	yes	Average	3-6	1-3	yes	0	1-3	1-3	yes	<1	yes	no	no	yes	not given
205	Somali	50.6	50.6		162.2	162.2		Measured		8 10 2013	2	5.9	5.9		66.2	66.2		25-29	Married	no formal education	farmer	other	>35	no formal education	farmer	female	2	<18	>5	>5	>5	>18	house	no	yes	Average	3-6	1-3	yes	0	1-3	1-3	yes	<1	no	no	no	yes	not given
206	SNNPR	46.9	46.8		157.1	157.2		Measured		27 8 2013	4	8.5	8.5		59.4	59.4		30-34	Single	primary education	housewife	housewife				male	4	>18	3-4	3-4	3-4	>18	health_facility	yes	yes	Very big	3-6	>=4	yes	0	1-3	1-3	yes	<1	yes	no	no	yes	not given
207	SNNPR	47.7	47.7		158.7	158.7		Measured		21 10 2013	2	5.3	5.3		56	56.1		30-34	Married	no formal education	housewife	housewife	>35	primary education	farmer	female	2	>18	>5	>5	>5	>18	health_facility	no	yes	Average	>6	1-3	yes	0	0	1-3	yes	<1	yes	no	no	yes	not given
208	Somali	46.6	46.6		158.3	158.4		Measured		1 10 2013	2	6.7	6.7		62.5	62.4		30-34	Married	no formal education	farmer	other	>35	no formal education	farmer	female	2	>18	>5	>5	>5	>18	house	no	no	Average	3-6	>=4	yes	0	1-3	1-3	yes	<1	yes	no	no	yes	not given
209	SNNPR	46.7	46.6		156.5	156.6		Measured		28 11 2013	1	4	4		53.4	53.4		25-29	Married	primary education	housewife	housewife	30-34	primary education	farmer	male	1	>18	1-2	1-2	1-2	>18	health_facility	no	yes	Average	3-6	1-3	no	0	1-3	1-3	yes	<1	yes	no	no	yes	not given
210	SNNPR	51.7	51.8		164.7	164.5		Measured		20 12 2013	0	3.8	3.8		54.6	54.7		25-29	Married	primary education	housewife	housewife	>35	primary education	farmer	male	0	>18	3-4	3-4	3-4	>18	health_facility	no	yes	Average	3-6	>=4	yes	0	1-3	1-3	yes	<1	yes	no	no	yes	not given
211	SNNPR	43.6	43.7		150.2	150.3		Measured		8 8 2013	5	5.2	5.3		60.3	60.4		>35	Married	no formal education	housewife	housewife	>35	primary education	farmer	female	5	>18	3-4	3-4	3-4	>18	health_facility	no	yes	Average	<3	>=4	yes	1	1-3	1-3	yes	<1	yes	no	no	yes	not given
212	Somali	49.1	49		162.1	162.2		Measured		12 12 2013	0	2.9	2.9		43.2	43.3		20-24	Married	no formal education	housewife	housewife	25-29	no formal education	farmer	male	0	<18	1-2	1-2	1-2		house	no	no	Very big	3-6	1-3	no	0	1-3	1-3	yes	>1	yes	yes	no	yes	given
213	SNNPR	49.5	49.5		161.2	161.2		Measured		17 10 2013	2	5.7	5.8		57	57		20-24	Married	primary education	housewife	housewife	25-29	no formal education	daily laborer	male	2	<18	3-4	3-4	3-4	>18	health_facility	no	yes	Very small	3-6	>=4	yes	1	1-3	1-3	yes	<1	yes	no	no	yes	not given
214	SNNPR	49.7	49.6		160.2	160.1		Measured		17 7 2013	5	6.9	7		66.5	66.4		>35	Married	primary education	housewife	housewife	>35	primary education	farmer	female	5	>18	3-4	3-4	3-4	>18	health_facility	no	yes	Average	<3	>=4	yes	1	1-3	1-3	yes	<1	yes	yes	yes	yes	not given
215	SNNPR	48.4	48.4		158.3	158.2		Measured		16 12 2013	0	3.5	3.5		47.9	47.9		25-29	Married	primary education	farmer	other	30-34	primary education	farmer	female	0	>18	3-4	3-4	3-4	>18	health_facility	no	yes	Average	<3	1-3	yes	1	1-3	1-3	yes	<1	yes	no	no	yes	given
216	SNNPR	52	52		165.8	165.7		Measured		8 9 2013	3	6.6	6.6		63	63		15-19	Married	primary education	housewife	housewife	20-24	secondary and above	self-employee	male	3	>18	1-2	1-2	1-2		health_facility	no	yes	Average	<3	>=4	no	1	1-3	1-3	yes	<1	yes	no	no	yes	not given
217	SNNPR	41.4	41.5		146	145		Measured		6 9 2013	3	5.3	5.4	5.4	56	55	55	30-34	Married	primary education	farmer	other	30-34	secondary and above	farmer	female	3	>18	1-2	1-2	1-2		health_facility	no	yes	Average	<3	>=4	yes	>=2	1-3	1-3	yes	<1	yes	no	no	yes	given
218	SNNPR	48.7	48.7		159.1	159.1		Measured		23 11 2013	1	3.9	3.9		51	51		>35	Married	no formal education	farmer	other	>35	no formal education	farmer	female	1	>18	>5	>5	>5	>18	health_facility	no	yes	Average	<3	>=4	yes	1	1-3	1-3	yes	<1	yes	no	no	yes	not given
219	SNNPR	50.2	50.3		163.2	163.1		Measured		3 10 2013	2	5.1	5.1		61	61.1		20-24	Married	no formal education	housewife	housewife	25-29	primary education	self-employee	male	2	>18	1-2	1-2	1-2	>18	house	no	no	Very small	>6	1-3	no	0	0	1-3	yes	<1	yes	no	no	yes	not given
220	SNNPR	54	54.1		169	169.2		Measured		6 12 2013	1	4.3	4.3		49.7	49.6		20-24	Married	primary education	farmer	other	25-29	primary education	farmer	female	1	<18	1-2	1-2	1-2	>18	house	no	no	Average	>6	1-3	yes	0	0	1-3	yes	>1	no	no	no	yes	not given
221	SNNPR	44.4	44.5		153	152.8		Measured		9 11 2013	1	4.4	4.5		53.3	53.2		20-24	Single	primary education	housewife	housewife				male	1	never married	1-2	1-2	1-2		health_facility	yes	yes	Very small	3-6	>=4	yes	0	1-3	1-3	yes	>1	yes	no	no	yes	not given
222	SNNPR	43.2	43.3		151	151.1		Measured		1 7 2013	5	6.8	6.7		64	63.9		25-29	Married	secondary and above	housewife	housewife	30-34	no formal education	farmer	female	5	>18	1-2	1-2	1-2	>18	health_facility	no	yes	Very big	3-6	1-3	yes	0	1-3	1-3	yes	<1	yes	no	no	yes	not given
223	SNNPR	43.4	43.3		152	152		Measured		12 7 2013	5	6.7	6.7		65	65		25-29	Married	primary education	housewife	housewife	30-34	primary education	daily laborer	male	5	>18	1-2	1-2	1-2		health_facility	no	yes	Very small	3-6	>=4	no	0	1-3	1-3	yes	<1	yes	no	no	yes	given
224	Somali	48.3	48.2		158	158.1		Measured		12 6 2013	5	7	7		66.1	66.2		20-24	Married	no formal education	housewife	housewife	30-34	no formal education	farmer	female	5	>18	3-4	3-4	3-4	>18	house	no	yes	Average	3-6	1-3	no	0	1-3	1-3	yes	<1	yes	yes	yes	yes	given
225	SNNPR	45.1	45.1		153	153		Measured		18 8 2013	4	6.1	6.1		66	66		30-34	Married	primary education	farmer	other	>35	no formal education	farmer	male	4	<18	>5	>5	>5	>18	health_facility	no	yes	Very big	3-6	>=4	yes	0	1-3	1-3	yes	<1	yes	no	no	yes	not given
226	SNNPR	49.1	49.2		160.2	160.4		Measured		16 6 2013	5	7.8	7.8		65.1	65.2		>35	Married	no formal education	housewife	housewife	>35	no formal education	farmer	male	5	>18	>5	>5	>5	>18	house	no	no	Average	3-6	1-3	yes	0	1-3	1-3	yes	<1	yes	no	no	yes	not given
227	SNNPR	49.4	49.5		160	160.3		Measured		28 8 2013	3	6.3	6.3		59.1	59.5		20-24	Married	secondary and above	farmer	other	30-34	secondary and above	farmer	female	3	>18	3-4	1-2	1-2	>18	health_facility	no	yes	Average	3-6	1-3	yes	0	1-3	1-3	yes	<1	yes	no	no	yes	not given
228	SNNPR	49.4	49.3		162	161		Measured		9 8 2013	4	7.2	7.2		66	66		15-19	Married	primary education	merchant	other	>35	primary education	farmer	male	4	<18	1-2	1-2	1-2		health_facility	no	yes	Average	>6	1-3	yes	0	1-3	1-3	yes	<1	yes	no	no	yes	not given
229	SNNPR	46.5	46.5		155.2	155.1		Measured		26 10 2013	2	5	5		56.1	56.2		25-29	Married	primary education	housewife	housewife	25-29	secondary and above	daily laborer	male	2	>18	1-2	1-2	1-2		health_facility	no	yes	Very big	3-6	>=4	yes	0	1-3	1-3	yes	<1	yes	no	no	yes	not given
230	Somali	53.5	53.5		167	167		Measured		8 7 2013	5	7.7	7.7		65	65		25-29	Married	primary education	housewife	housewife	30-34	primary education	farmer	male	5	<18	>5	>5	3-4	>18	health_facility	no	yes	Average	3-6	>=4	no	0	1-3	1-3	yes	<1	yes	yes	yes	yes	not given
231	Somali	53.1	53.1		168	168		Measured		98 8 2013	5	8.2	8.2		70	70		25-29	Married	no formal education	housewife	housewife	30-34	no formal education	farmer	male	5	<18	>5	>5	>5	<18	house	no	yes	Very big	3-6	>=4	yes	0	1-3	1-3	yes	<1	yes	no	no	yes	given
232	Somali	50.6	50.6		163.2	163.2		Measured		10 8 2013	4	6.4	6.4		64	64		15-19	Married	primary education	housewife	housewife	30-34	primary education	farmer	female	4	<18	1-2	1-2	1-2		health_facility	no	yes	Very small	>6	1-3	no	0	0	1-3	yes	<1	yes	no	no	yes	not given
233	Somali	55.2	55.2		170.4	170.4		Measured		23 7 2013	5	6	6		75	75		30-34	Married	no formal education	housewife	housewife	>35	primary education	farmer	male	5	<18	>5	>5	>5	>18	health_facility	no	yes	Average	3-6	>=4	yes	0	1-3	1-3	yes	<1	yes	no	no	yes	not given
234	Somali	54.4	54.4		169.9	170		Measured		98 9 2013	3	5.1	5.1		56.7	56.5		15-19	Married	no formal education	farmer	other	20-24	no formal education	farmer	female	3	<18	1-2	1-2	1-2		house	no	yes	Very small	3-6	1-3	no				yes	>1	no	yes	yes	yes	given
235	SNNPR	51	51		163.2	163.1		Measured		9 7 2013	5	7.4	7.4		63	63.1		20-24	Married	primary education	housewife	housewife	25-29	primary education	daily laborer	female	5	>18	1-2	1-2	1-2		health_facility	yes	no	Very big	3-6	>=4	no	0	1-3	1-3	yes	<1	yes	no	no	yes	not given
236	SNNPR	46.8	46.7		155.4	155.5		Measured		15 10 2013	3	5.6	5.6		59.5	59.4		25-29	Married	primary education	housewife	housewife	>35	primary education	farmer	female	3	>18	3-4	3-4	3-4	>18	health_facility	yes	yes	Average	>6	1-3	yes	0	0	1-3	yes	<1	yes	no	no	yes	not given
237	SNNPR	51.4	51.4		163	163.1		Measured		12 9 2013	3	5.1	5.1		59.1	59.2		20-24	Married	primary education	housewife	housewife	25-29	primary education	merchant	male	3	>18	1-2	1-2	1-2	>18	health_facility	no	yes	Average	>6	1-3	no	0	0	1-3	yes	<1	yes	no	no	yes	not given
238	Somali	54.3	54.3		169.2	169.2		Measured		6 9 2013	3	6.4	6.4		60.3	60.3		20-24	Married	no formal education	housewife	housewife	20-24	no formal education	farmer	male	3	<18	1-2	1-2	1-2	>18	house	no	no	Very small	3-6	1-3	no	0	1-3	1-3	yes	>1	yes	yes	no	yes	not given
239	Somali	47.7	47.7		158	158		Measured		8 11 2013	1	5.3	5.3		50	50		30-34	Married	no formal education	farmer	other	>35	no formal education	farmer	female	1	>18	>5	>5	>5	<18	house	no	no	Very small	<3	1-3	no	1	0	1-3	yes	<1	yes	yes	yes	yes	not given
240	SNNPR	54.1	54		167.2	167.5		Measured		29 8 2013	3	6.4	6.5		65.4	65.5		20-24	Married	secondary and above	farmer	other	20-24	primary education	farmer	male	3	>18	1-2	1-2	1-2		health_facility	no	yes	Average	<3	>=4	yes	>=2	1-3	1-3	yes	<1	yes	no	no	yes	not given
241	SNNPR	44.4	44.4		152	151.9		Measured		6 9 2013	3	5.5	5.5		58.5	58.6		30-34	Married	no formal education	housewife	housewife	>35	no formal education	farmer	male	3	<18	>5	>5	>5	<18	health_facility	no	no	Very small	>6	1-3	no	0	0	1-3	yes	<1	yes	no	no	yes	not given
242	Somali	45.5	45.5		155.9	155.9		Measured		18 8 2013	3	5.8	5.8		62.1	62.1		20-24	Married	no formal education	housewife	housewife	>35	no formal education	farmer	female	3	>18	3-4	3-4	3-4	>18	health_facility	no	no	Very big	3-6	1-3	no	0	1-3	1-3	yes	<1	no	yes	yes	yes	given
243	Somali	47.5	47.6		157.8	157.9		Measured		29 9 2013	2	5.1	5.1		55.5	55.6		25-29	Married	no formal education	housewife	housewife	>35	secondary and above	farmer	female	2	>18	3-4	3-4	3-4	>18	house	no	yes	Very small	3-6	1-3	no	0	1-3	1-3	yes	<1	yes	no	no	yes	not given
244	SNNPR	46	45.9		155	155.1		Measured		16 10 2013	2	5.3	5.3		59.1	59.2		>35	Married	no formal education	farmer	other	>35	primary education	farmer	male	2	>18	>5	>5	>5	>18	health_facility	no	yes	Average	3-6	>=4	yes	0	1-3	1-3	yes	<1	yes	no	no	yes	not given
245	SNNPR	47.2	47.2		154.4	154.5		Measured		2 10 2013	2	5.5	5.5		59.2	59.1		25-29	Married	secondary and above	housewife	housewife	30-34	primary education	farmer	female	2	>18	3-4	3-4	3-4	>18	health_facility	no	yes	Very big	3-6	>=4	yes	0	1-3	1-3	yes	<1	yes	no	no	yes	not given
246	SNNPR	49.5	49.5		158	158.1		Measured		16 7 2013	4	5.8	5.8		63.1	63.1		20-24	Married	primary education	housewife	housewife	>35	secondary and above	farmer	male	4	>18	1-2	1-2	1-2		health_facility	yes	yes	Very big	<3	>=4	yes	>=2	>=4	1-3	yes	<1	no	no	no	yes	not given
247	SNNPR	52.7	52.7		162.4	162.5		Measured		25 10 2013	1	5	5		58.1	58.2		25-29	Married	primary education	housewife	housewife	30-34	secondary and above	farmer	male	1	<18	>5	>5	>5	>18	health_facility	no	no	Very big	>6	1-3	yes	0	1-3	1-3	yes	>1	yes	no	no	yes	not given
248	SNNPR	49.3	49.3		155.3	155.4		Measured		16 10 2013	2	5.5	5.5		62.1	62.3		25-29	Married	no formal education	housewife	housewife	>35	primary education	farmer	female	2	<18	>5	>5	>5	<18	house	no	yes	Very small	<3	1-3	no	1	1-3	1-3	yes	<1	no	no	no	yes	not given
249	SNNPR	42.9	43.1		147.3	147		Measured		19 7 2013	5	5.7	5.8		55.2	55.3		>35	Married	no formal education	housewife	housewife	>35	primary education	farmer	male	5	>18	>5	>5	>5	>18	health_facility	no	no	Average	3-6	>=4	yes	0	1-3	1-3	yes	<1	yes	yes	yes	yes	not given
250	Somali	55	55		165.5	165.5		Measured		6 8 2013	4	6.2	6.2		0.55	0.55		20-24	Married	no formal education	housewife	housewife	25-29	no formal education	farmer	male	4	>18	1-2	1-2	1-2		house	no	yes	Very big	>6	>=4	no				yes	<1	yes	no	no	yes	given
251	SNNPR	48.2	48.5		157.1	157.3		Measured		8 6 2013	5	7.4	7.45		61.4	61.44		>35	Married	primary education	housewife	housewife	>35	primary education	farmer	male	5	<18	>5	>5	>5	>18	health_facility	no	yes	Average	3-6	>=4	yes	0	1-3	1-3	yes	<1	yes	no	no	yes	given
252	Somali	52	52		162.6	162.5		Measured		11 7 2013	5	7	7		67.5	67.6		15-19	Married	no formal education	housewife	housewife	20-24	no formal education	jobless	male	5	<18	1-2	1-2	1-2		health_facility	no	yes	Very small	<3	>=4	yes	1	1-3	0	yes	<1	yes	no	no	yes	not given
253	SNNPR	50.7	50.71		159	159.1		Measured		2 12 2013	0	3.2	3.3		45	45.1		25-29	Married	primary education	housewife	housewife	>35	primary education	farmer	female	0	<18	3-4	3-4	3-4	>18	house	no	yes	Very small	3-6	>=4	yes	0	1-3	1-3	yes	<1	yes	no	no	yes	not given
254	Somali	56.5	56.5		167	167		Measured		98 98 2013	3	6.9	6.9		0.9	0.9		25-29	Single	no formal education	housewife	housewife	30-34	no formal education	farmer	male	3	>18	3-4	3-4	3-4	>18	house	no	yes	Average	>6	1-3	no				yes	<1	yes	no	no	yes	not given
255	SNNPR	44.8	44.9		148.2	148.2		Measured		3 10 2013	3	5.7	5.7		58	58		20-24	Married	no formal education	farmer	other	25-29	primary education	farmer	male	3	>18	1-2	1-2	1-2	>18	health_facility	no	yes	Very small	3-6	>=4	no	0	1-3	1-3	yes	>1	yes	no	no	yes	not given
256	SNNPR	41.5	41.4		145.1	145.1		Measured		4 8 2013	4	6.6	6.6		58.5	58.4		>35	Married	no formal education	housewife	housewife	>35	no formal education	farmer	female	4	dont know	3-4	3-4	3-4	>18	health_facility	no	no	Average	3-6	1-3	yes	1	1-3	1-3	yes	<1	yes	yes	no	yes	not given
257	SNNPR	51.6	51.6		162	162		Measured		18 10 2013	2	5.6	5.6		61	61		>35	Married	no formal education	housewife	housewife	>35	no formal education	farmer	male	2	<18	>5	>5	>5	<18	health_facility	no	no	Average	3-6	1-3	no	0	1-3	1-3	yes	<1	yes	no	no	yes	not given
258	SNNPR	51.5	51.4		161.1	161.2		Measured		16 10 2013	2	5.5	5.5		57.5	57.4		30-34	Married	primary education	farmer	other	>35	primary education	farmer	male	2	<18	>5	>5	>5	>18	health_facility	no	yes	Very big	<3	>=4	yes	1	1-3	1-3	yes	<1	yes	no	no	yes	not given
259	SNNPR	46.6	46.6		153.1	153.3		Measured		18 11 2013	1	3.7	3.71		51	51.2		25-29	Married	secondary and above	housewife	housewife	30-34	secondary and above	merchant	male	1	>18	3-4	3-4	3-4	>18	health_facility	no	yes	Average	<3	>=4	yes	1	1-3	1-3	yes	<1	yes	no	no	yes	given
260	Somali	52.3	52.3		161.6	161.1		Measured		22 6 2013	5	7	7		68.1	68.1		20-24	Married	secondary and above	merchant	other	30-34	primary education	merchant	female	5	>18	1-2	1-2	1-2		house	no	yes	Average	<3	>=4	yes	1	1-3	1-3	yes	>1	yes	no	no	yes	not given
261	SNNPR	46.3	46.3		152	152		Measured		17 11 2013	0	4.3	4.3		53.5	53.5		30-34	Married	primary education	housewife	housewife	>35	secondary and above	daily laborer	male	0	<18	>5	>5	>5	<18	house	no	no	Very small	3-6	1-3	no	0	1-3	1-3	yes	<1	yes	no	no	yes	not given
262	SNNPR	49.5	149.6	49.5	157	158		Measured		15 6 2013	5	5.9	5.9		63	65	63	30-34	Married	primary education	farmer	other	>35	primary education	farmer	female	5	<18	>5	>5	>5	>18	health_facility	no	yes	Very small	3-6	>=4	yes	0	1-3	1-3	yes	<1	yes	no	no	yes	not given
263	SNNPR	45.2	45.3		152.2	152.2		Measured		20 10 2013	1	4.2	4.2		59.2	59.2		20-24	Married	primary education	housewife	housewife	25-29	primary education	farmer	female	1	>18	1-2	1-2	1-2		health_facility	no	no	Average	3-6	1-3	no	0	1-3	1-3	yes	<1	yes	no	no	yes	not given
264	SNNPR	52	52		161.2	161		Measured		13 6 2013	5	7.1	7.1		68.6	68.5		20-24	Married	no formal education	farmer	other	30-34	no formal education	farmer	male	5	<18	3-4	3-4	3-4	<18	health_facility	no	yes	Very big	<3	>=4	no	>=2	1-3	1-3	yes	>1	no	no	no	yes	not given
265	SNNPR	50.8	50.8		160	161		Measured		16 12 2013	0	3.1	3.2	3.2	44	43	44	>35	Married	no formal education	farmer	other	>35	primary education	farmer	male	0	<18	>5	>5	>5	>18	health_facility	no	yes	Very small	3-6	>=4	no	0	1-3	1-3	yes	<1	yes	no	no	yes	not given
266	SNNPR	50.2	50.2		159.1	159.2		Measured		1 7 2013	5	6.8	6.8		63.9	63.7		25-29	Married	primary education	housewife	housewife	>35	no formal education	farmer	female	5	>18	3-4	3-4	>5	<18	health_facility	no	yes	Very big	<3	>=4	yes	1	1-3	1-3	yes	<1	yes	no	no	yes	not given
267	SNNPR	52.3	52.3		163.2	163.3		Measured		12 10 2013	2	5.8	5.8		61.8	61.7		30-34	Married	no formal education	housewife	housewife	>35	no formal education	farmer	male	2	>18	>5	>5	>5	>18	health_facility	no	no	Average	3-6	>=4	yes	0	1-3	1-3	yes	<1	yes	no	no	yes	not given
268	SNNPR	53.1	53.1		161.6	161.6		Measured		10 11 2013	1	3.4	3.4		55.3	55.4		25-29	Married	primary education	merchant	other	30-34	primary education	merchant	male	1	<18	>5	>5	>5	<18	health_facility	no	no	Average	3-6	>=4	no	0	1-3	1-3	yes	>1	no	no	no	yes	given
269	Somali	49.4	49.4		158.6	158.7		Measured		26 11 2013	0	4.9	4.8	4.9	53.8	53.7		20-24	Married	no formal education	farmer	other	25-29	primary education	farmer	male	0	>18	1-2	1-2	1-2		house	no	yes	Average	3-6	>=4	no	0	1-3	1-3	yes	<1	yes	no	yes	yes	not given
270	SNNPR	58.1	58.1		172	172		Measured		10 10 2013	2	6.2	6.2		58.4	58.4		20-24	Married	primary education	housewife	housewife	>35	secondary and above	farmer	male	2	>18	1-2	1-2	1-2	>18	health_facility	no	yes	Average	<3	1-3	yes	1	1-3	1-3	yes	<1	yes	no	no	yes	not given
271	SNNPR	51	51		159.1	159		Measured		5 12 2013	0	3.7	3.7		52	52		25-29	Married	primary education	housewife	housewife	30-34	primary education	farmer	female	0	<18	>5	>5	>5	<18	house	no	no	Average	3-6	>=4	yes	0	1-3	>=4	yes	<1	yes	no	no	yes	not given
272	Somali	51.5	51.5		160	160		Measured		30 8 2013	4	5	5		60	60		15-19	Married	no formal education	housewife	housewife	25-29	no formal education	daily laborer	male	4	>18	1-2	1-2	1-2		house	no	yes	Very small	>6	1-3	no				yes	>1	yes	no	no	yes	given
273	SNNPR	53.4	53.3		163	163.9		Measured		11 7 2013	5	8.2	8.3	8.2	73.4	73.3		>35	Married	no formal education	housewife	housewife	>35	primary education	farmer	male	5	<18	>5	>5	>5	<18	health_facility	no	yes	Average	3-6	>=4	yes	0	1-3	1-3	yes	>1	yes	no	no	yes	not given
274	Somali	49	49.1		157.7	157.1		Measured		11 9 2013	3	5.2	5.2		58.2	58.2		30-34	Married	no formal education	housewife	housewife	>35	no formal education	farmer	male	3	<18	>5	>5	>5	<18	house	no	no	Average	>6	1-3	no	0	0	1-3	yes	<1	yes	no	no	yes	not given
275	SNNPR	54.4	54.4		166.7	166.8		Measured		18 8 2013	4	7	7		63.5	63.6		30-34	Married	no formal education	housewife	housewife	>35	secondary and above	jobless	female	4	dont know	3-4	3-4	3-4	dont know	health_facility	no	yes	Average	3-6	1-3	no	0	1-3	1-3	yes	<1	yes	no	no	yes	not given
276	Somali	62.1	62.1		176.2	176.5		Measured		26 11 2013	0	3.9	3.9		54.5	54.8		15-19	Married	no formal education	farmer	other	30-34	no formal education	farmer	female	0	>18	1-2	1-2	1-2		house	no	yes	Average	<3	1-3	no	1	1-3	>=4	yes	<1	yes	no	no	yes	given
277	SNNPR	44.4	44.4		150	150.2		Measured		24 8 2013	3	5.9	5.9		61.6	61.8		>35	Married	primary education	housewife	housewife	>35	no formal education	farmer	male	3	>18	3-4	3-4	3-4	>18	health_facility	no	no	Very small	<3	>=4	yes	1	1-3	1-3	yes	<1	yes	no	no	yes	not given
278	Somali	49.6	49.6		156.1	156.1		Measured		18 7 2013	5	6.7	6.7		63.1	63.1		>35	Married	no formal education	housewife	housewife	>35	no formal education	farmer	male	5	>18	>5	>5	>5	>18	house	no	yes	Average	3-6	1-3	yes	0	1-3	1-3	yes	<1	yes	no	no	yes	not given
279	Somali	48.5	48.5		154.5	154.5		Measured		98 10 2013	2	5.1	5.1		60.1	60.1		30-34	Married	no formal education	farmer	other	>35	no formal education	farmer	female	2	>18	>5	>5	>5	>18	house	no	no	Average	<3	>=4	yes	1	1-3	1-3	yes	<1	yes	no	no	yes	not given
280	SNNPR	54.2	54.2		164.7	164.8		Measured		28 9 2013	2	5.4	5.4		54.7	54.9		30-34	Married	primary education	self-employee	other	>35	no formal education	merchant	female	2	>18	1-2	1-2	1-2	>18	health_facility	no	yes	Very small	>6	1-3	yes	0	0	1-3	yes	<1	yes	no	no	yes	not given
281	Somali	52.9	52.9		164.3	164.3		Measured		17 12 2013	0	3.8	3.8		0	0		25-29	Married	no formal education	housewife	housewife	25-29	no formal education	farmer	female	0	<18	3-4	3-4	3-4	>18	house	no	no	Very small	>6	>=4	no	0	0	0	yes	<1	yes	yes	yes	yes	not given
282	SNNPR	51.1	51.2		158	158.1		Measured		9 9 2013	1	4	4.1		35.2	35.1		30-34	Married	primary education	housewife	housewife	>35	primary education	farmer	female	1	>18	>5	>5	>5	>18	health_facility	no	yes	Average	<3	>=4	yes	1	1-3	1-3	yes	<1	yes	no	no	yes	not given
283	Somali	50.8	50.7		160.5	160.5		Measured		28 7 2013	4	6.6	6.6		61.1	61.1		20-24	Married	primary education	housewife	housewife	25-29	secondary and above		female	4	>18	1-2	1-2	1-2		health_facility	no	no	Average	<3	>=4	no	1	1-3	1-3	yes	>1	yes	yes	yes	yes	given
284	SNNPR	51.6	51.5		160.5	160.5		Measured		14 11 2013	1	6.3	6.3		56.5	56.5		20-24	Married	primary education	self-employee	other	25-29	primary education	self-employee	male	1	>18	1-2	1-2	1-2	>18	health_facility	no	yes	Average	3-6	1-3	yes	0	1-3	1-3	yes	<1	yes	no	no	yes	not given
285	SNNPR	63.1	63.2		178.9	178.8		Measured		26 6 2013	5	9.4	9.5		71.5	71.4		25-29	Married	secondary and above	housewife	housewife	30-34	primary education	farmer	male	5	>18	>5	3-4	3-4	>18	health_facility	no	no	Average	>6	>=4	yes				yes	<1	yes	no	no	yes	not given
286	SNNPR	51.9	51.7		159.7	159.8		Measured		4 10 2013	2	8.8	8.7	8.8	62.2	62.3		>35	Married	primary education	housewife	housewife	>35	secondary and above	farmer	male	2	>18	>5	>5	>5	>18	house	no	no	Average	3-6	>=4	yes	0	1-3	1-3	yes	<1	no	no	no	yes	not given
287	SNNPR	49.1	49.1		155	155		Measured		21 9 2013	3	5.7	5.7		62	62		30-34	Married	no formal education	farmer	other	>35	primary education	farmer	male	3	<18	>5	>5	>5	<18	health_facility	no	yes	Very small	3-6	>=4	no	0	1-3	1-3	yes	<1	yes	no	no	yes	not given
288	SNNPR	48.1	48.1		155	155		Measured		25 10 2013	1	4.4	4.5		50	50		25-29	Married	no formal education	merchant	other	30-34	secondary and above	farmer	male	1	dont know	3-4	3-4	3-4	>18	health_facility	no	yes	Very small	3-6	>=4	yes	0	1-3	1-3	yes	<1	yes	no	no	yes	not given
289	SNNPR	49.2	49.3		156.2	156.1		Measured		2 10 2013	2	5.9	5.9		59.5	59.4		>35	Married	no formal education	housewife	housewife	>35	primary education	farmer	male	2	>18	>5	>5	>5	>18	health_facility	no	yes	Very big	3-6	>=4	yes	0	1-3	1-3	yes	<1	yes	no	no	yes	not given
290	SNNPR	48.2	48.2		157	157		Measured		1 12 2013	0	3.5	3.5		44.2	44.2		15-19	Married	primary education	housewife	housewife	20-24	secondary and above	self-employee	female	0	<18	1-2	1-2	1-2		health_facility	no	yes	Average	<3	1-3	yes				yes	<1	yes	no	no	yes	not given
291	SNNPR	47.3	47.3		152.4	152.4		Measured		6 10 2013	2	5.6	5.6		54.2	54.2		>35	Married	no formal education	farmer	other	>35	primary education	farmer	female	2	<18	>5	>5	>5	>18	health_facility	no	yes	Average	3-6	>=4	no	0	1-3	1-3	yes	<1	yes	no	no	yes	not given
292	SNNPR	54.3	54.3		166.3	166.5		Measured		27 10 2013	1	5.6	5.6		57.1	57.3		25-29	Married	primary education	housewife	housewife	>35	primary education	farmer	female	1	<18	3-4	3-4	3-4	<18	health_facility	no	yes	Average	3-6	1-3	no	0	1-3	1-3	yes	<1	yes	no	no	yes	not given
293	SNNPR	59	59		172	172.1		Measured		30 9 2013	2	6.6	6.6		60.6	60.6		>35	Married	primary education	housewife	housewife	>35	primary education	farmer	female	2	>18	>5	>5	>5	>18	health_facility	no	no	Average	3-6	>=4	yes	0	1-3	1-3	yes	<1	yes	yes	no	yes	not given
294	SNNPR	51.4	51.4		161.5	161.3		Measured		23 7 2013	4	7.2	7.2		67.2	67.1		20-24	Married	primary education	self-employee	other	25-29	primary education	farmer	female	4	<18	1-2	1-2	1-2	<18	health_facility	no	yes	Very small	<3	>=4	yes	>=2	1-3	1-3	yes	<1	yes	no	no	yes	given
295	SNNPR	51.2	51.3		159	159		Measured		27 9 2013	2	5.9	5.9		60	60		30-34	Married	no formal education	housewife	housewife	>35	primary education	farmer	female	2	<18	>5	>5	>5	>18	health_facility	no	yes	Very small	<3	>=4	yes	1	1-3	>=4	yes	<1	yes	no	no	yes	not given
296	SNNPR	54.1	54.2		164.5	164.4		Measured		17 11 2013	1	5.5	5.6		57	56.8		20-24	Married	primary education	housewife	housewife	30-34	primary education	merchant	female	1	>18	1-2	1-2	1-2		health_facility	no	yes	Very small	3-6	>=4	no	0	1-3	1-3	yes	<1	yes	no	no	yes	not given
297	SNNPR	55.7	55.6		165	165		Measured		23 8 2013	4	7.1	7.1		68	68		20-24	Married	primary education	housewife	housewife	30-34	primary education	farmer	male	4	>18	1-2	1-2	1-2	>18	health_facility	no	yes	Average	3-6	>=4	yes	0	1-3	1-3	yes	<1	yes	no	no	yes	given
298	SNNPR	53.8	53.8		164	164.3		Measured		5 12 2013	0	3.3	3.3		43.2	43		15-19	Married	primary education	housewife	housewife	20-24	primary education	jobless	female	0	<18	1-2	1-2	1-2	<18	health_facility	no	no	Very small	3-6	>=4	yes	0	1-3	>=4	yes	<1	yes	no	no	yes	not given
299	Somali	56.7	56.7		168.3	168.2		Measured		7 7 2013	5	5.7	5.6	5.6	60.5	60.6		15-19	Married	primary education	housewife	housewife	20-24	primary education		female	5	<18	1-2	1-2	1-2		house	no	yes	Average	3-6	1-3	no	0	1-3	0	yes	<1	yes	no	no	yes	given
300	SNNPR	54.9	55		164.6	164.7		Measured		3 8 2013	4	6.4	6.4		63.2	63.1		>35	Married	no formal education	housewife	housewife	>35	primary education	farmer	male	4	<18	>5	>5	>5	<18	health_facility	no	yes	Very small	3-6	>=4	yes	0	0	1-3	yes	<1	yes	no	no	yes	not given
301	SNNPR	48	48.1		155.3	155.4		Measured		6 8 2013	4	7.4	7.4		62.1	62.2		25-29	Married	secondary and above	daily laborer	other	30-34	secondary and above	daily laborer	male	4		3-4	3-4	1-2	>18	health_facility	no	yes	Average	3-6	1-3	yes	0	1-3	1-3	yes	<1	yes	no	no	yes	not given
302	Somali	52.1	52.1		160.3	160.4		Measured		98 10 2013	1	5	5		54	54		15-19	Married	no formal education	housewife	housewife	20-24	no formal education	farmer	male	1	<18	1-2	1-2	1-2		house	no	yes	Average	3-6	1-3	yes				yes	>1	yes	yes	yes	yes	given
303	Somali	57.2	57.2		171	171		Measured		98 98 2013	2	5.1	5.1		53	53		30-34	Married	no formal education	housewife	housewife	30-34	no formal education	farmer	female	2	>18	>5	>5	>5	>18	house	no	no	Average	<3	1-3	no				yes	<1	no	no	no	yes	given
304	Somali	47.6	47.6		156	156		Measured		14 12 2013	0	3.2	3.2		45	45		20-24	Married	no formal education	farmer	other	25-29	no formal education	farmer	female	0	<18	>5	>5	3-4	>18	house	no	no	Very small	3-6	1-3	no				yes	<1	yes	no	no	yes	not given
305	SNNPR	52.1	52.2		163	162.9		Measured		28 7 2013	5	5.9	6		61	60.8		>35	Married	no formal education	housewife	housewife	>35	primary education	farmer	female	5	>18	>5	>5	>5	>18	health_facility	no	no	Average	3-6	>=4	yes	0	1-3	1-3	yes	<1	yes	no	yes	yes	not given
306	SNNPR	49.8	50		158.5	158.5		Measured		16 9 2013	3	5.7	5.7		65.5	65.4		25-29	Married	no formal education	housewife	housewife	25-29	primary education	farmer	female	3	<18	3-4	3-4	3-4	>18	health_facility	no	yes	Very small	3-6	>=4	no	0	1-3	1-3	yes	<1	yes	no	no	yes	not given
307	SNNPR	52.2	52.6		162.5	162.8		Measured		20 11 2013	0	3.6	3.6		53.2	53.5		>35	Married	no formal education	farmer	other	>35	no formal education	farmer	female	0	<18	>5	>5	>5	<18	health_facility	no	yes	Average	>6	1-3	yes	0	1-3	1-3	yes	>1	yes	no	no	yes	given
308	Somali	55	55		167	167		Measured		98 8 2013	1	5.6	5.6		57	57		25-29	Married	no formal education	housewife	housewife	25-29	no formal education	farmer	female	1	>18	1-2	1-2	1-2		house	no	yes	Average	>6	1-3	no				yes	>1	yes	no	no	yes	given
309	SNNPR	52.4	52.4		160	160.1		Measured		13 10 2013	2	5.3	5.3		59.1	59.2		>35	Married	no formal education	farmer	other	>35	primary education	farmer	male	2	>18	>5	>5	>5	>18	health_facility	no	yes	Average	3-6	1-3	yes	0	1-3	1-3	yes	<1	yes	no	no	yes	not given
310	Somali	53.5	53.5		162.5	162.7		Measured		15 7 2013	5	7.2	7.2		67.1	67.5		>35	Married	no formal education	farmer	other	>35	no formal education	farmer	male	5	>18	>5	3-4	3-4	>18	house	no	yes	Average	3-6	1-3	no	0	1-3	1-3	yes	<1	yes	no	no	yes	given
311	SNNPR	58.4	58.4		169.5	169.6		Measured		17 6 2013	5	6.4	6.4		61.3	61.4		30-34	Married	primary education	housewife	housewife	30-34	secondary and above	farmer	female	5	>18	1-2	1-2	1-2	>18	health_facility	no	yes	Very small	3-6	>=4	yes	0	1-3	1-3	yes	<1	yes	no	no	yes	given
312	SNNPR	54.2	54.1		163.5	163.6		Measured		13 8 2013	4	6.6	6.6		62.3	62.4		25-29	Married	primary education	farmer	other	30-34	primary education	farmer	male	4	<18	3-4	3-4	3-4	<18	health_facility	no	yes	Average	<3	>=4	yes	>=2	1-3	1-3	yes	<1	yes	no	no	yes	not given
313	SNNPR	51	51.1		160	161		Measured		24 6 2013	5	7.3	7.3		64	65	65	30-34	Married	primary education	farmer	other	30-34	primary education	farmer	female	5	>18	3-4	3-4	3-4	>18	health_facility	no	yes	Very small	3-6	>=4	yes	0	1-3	1-3	yes	<1	yes	no	no	yes	not given
314	Somali	56.5	56.5		169.9	170		Measured		98 11 2013	1	4.1	4.1		56.4	56.2		30-34	Married	no formal education	housewife	housewife	>35	no formal education	farmer	male	1	dont know	>5	>5	3-4	dont know	health_facility	no	no	Very small	3-6	1-3	yes	1	1-3	1-3	yes	<1	yes	no	no	yes	not given
315	Somali	49.6	49.6		157.6	157.6		Measured		3 7 2013	5	6.3	6.3		66.1	66.1		20-24	Married	primary education	housewife	housewife	30-34	no formal education	farmer	female	5	>18	3-4	3-4	3-4	>18	house	no	no	Average	>6	1-3	no	0	0	1-3	yes	>1	yes	yes	yes	yes	given
316	Somali	52.2	52.2		163	163		Measured		5 7 2013	5	7.9	7.9		74.5	74.5		25-29	Married	primary education	housewife	housewife	25-29	secondary and above	daily laborer	male	5	>18	1-2	1-2	1-2	>18	health_facility	no	yes	Average	<3	>=4	yes	1	1-3	1-3	yes	<1	yes	no	no	yes	given
317	SNNPR	49.7	49.7		158	158		Measured		26 11 2013	2	3.9	3.9		58	58		30-34	Married	no formal education	housewife	housewife	>35	no formal education	farmer	male	2	<18	>5	>5	>5	>18	health_facility	no	no	Average	3-6	1-3	no	0	1-3	1-3	yes	<1	yes	no	no	yes	not given
318	SNNPR	43.8	43.8		147.1	147.2		Measured		5 9 2013	3	5.8	5.8		62.3	62.3		30-34	Married	no formal education	housewife	housewife	30-34	no formal education	farmer	female	3	>18	3-4	3-4	3-4	>18	health_facility	no	yes	Very small	3-6	>=4	no	0	1-3	>=4	yes	<1	yes	no	no	yes	not given
319	SNNPR	46.7	46.7		152	152		Measured		28 7 2013	5	5.4	5.4		65.1	65		>35	Married	no formal education	housewife	housewife	>35	no formal education	farmer	male	5	>18	1-2	1-2	1-2		health_facility	yes	yes	Very small	3-6	>=4	no	0	1-3	>=4	yes	>1	no	yes	yes	yes	not given
320	SNNPR	48.5	48.5		157	157		Measured		23 11 2013	0	4.1	4.1		47.2	47.1		30-34	Married	primary education	housewife	housewife	>35	no formal education	farmer	female	0	>18	3-4	3-4	3-4	>18	house	no	no	Very small	3-6	>=4	no	0	1-3	1-3	yes	<1	no	no	no	yes	not given
321	SNNPR	50.2	50.3		159	158.9		Measured		19 11 2013	1	4.1	4.1		52	51.8		25-29	Married	primary education	housewife	housewife	25-29	secondary and above	farmer	male	1	>18	1-2	1-2	1-2	>18	health_facility	no	yes	Average	<3	>=4	yes	1	1-3	1-3	yes	<1	yes	no	yes	yes	not given
322	SNNPR	49	49		155.3	155.4		Measured		29 7 2013	4	7	7		64	64		25-29	Married	primary education	housewife	housewife	30-34	no formal education	farmer	male	4	<18	>5	>5	3-4	<18	health_facility	no	yes	Very small	<3	>=4	yes	1	1-3	>=4	yes	<1	yes	no	no	yes	not given
323	Somali	53.9	53.9		164.4	164.4		Measured		16 12 2013	0	3.3	3.3		46.4	46.4		20-24	Married	no formal education	housewife	housewife	>35	no formal education	farmer	female	0	<18	3-4	3-4	3-4	<18	house	no	yes	Very small	>6	1-3	no	0	0	1-3	yes	<1	yes	no	no	yes	not given
324	SNNPR	47.7	47.7		153.1	153.2		Measured		4 11 2013	1	4	4		55.1	55.1		25-29	Married	no formal education	housewife	housewife	30-34	no formal education	farmer	male	1	<18	1-2	1-2	1-2	>18	health_facility	no	yes	Very small	3-6	1-3	no	0	1-3	1-3	yes	<1	yes	no	no	yes	not given
325	SNNPR	46.57	46.58		151.5	151.4		Measured		5 7 2013	5	7.4	7.4		59.1	59.2		25-29	Married	primary education	housewife	housewife	30-34	no formal education	farmer	female	5	<18	3-4	3-4	3-4	<18	health_facility	no	yes	Average	3-6	>=4	no	0	1-3	1-3	yes	<1	yes	no	no	yes	not given
326	Somali	54.8	54.8		167.4	167.4		Measured		7 12 2013	0	4.4	4.4		48.1	48.1		30-34	Married	no formal education	housewife	housewife	>35	primary education	farmer	female	0	<18	>5	>5	>5	dont know	house	no	yes	Average	3-6	1-3	yes				yes	<1	yes	no	no	yes	given
327	SNNPR	53.3	53.3		161.4	161.5		Measured		14 10 2013	2	5.5	5.5		58.5	58.6		20-24	Married	secondary and above	farmer	other	>35	secondary and above	farmer	female	2	>18	3-4	1-2	1-2	>18	health_facility	no	yes	Very big	3-6	>=4	yes	0	1-3	1-3	yes	<1	yes	no	no	yes	not given
328	Somali	52.3	52.4		162.7	162.8		Measured		16 8 2013	5	5.9	5.9		61.3	61.4		15-19	Married	no formal education	housewife	housewife	20-24	no formal education	farmer	male	5	<18	1-2	1-2	1-2		house	no	no	Average	>6	1-3	no				yes	<1	yes	no	no	yes	not given
329	Somali	57.2	57.3		167.1	167.2		Measured		2 10 2013	2	4.4	4.5		60.1	60.2		>35	Married	no formal education	housewife	housewife	>35	no formal education	farmer	male	2	>18	>5	>5	>5	>18	house	no	no	Average	>6	1-3	no	0	0	1-3	yes	>1	yes	yes	no	yes	not given
330	Somali	50.9	50.9		160.8	160.6		Measured		20 10 2013	1	4.3	4.3		57.1	57		15-19	Married	primary education	merchant	other	15-19	primary education	farmer	female	1	<18	1-2	1-2	1-2	<18	house	no	yes	Average	3-6	1-3	yes	0	1-3	1-3	yes	>1	yes	yes	yes	yes	given
331	Somali	56.9	56.9		168.1	168.1		Measured		6 7 2013	5	6.4	6.4		67.9	67.9		25-29	Married	no formal education	housewife	housewife	>35	no formal education	farmer	female	5	<18	3-4	3-4	3-4	>18	house	no	yes	Average	<3	1-3	yes	1	1-3	1-3	yes	<1	yes	no	no	yes	not given
332	SNNPR	52.7	52.7		163.3	163.2		Measured		24 8 2013	3	7	7.1		68.4	68.5		25-29	Married	primary education	farmer	other	25-29	primary education	farmer	male	3	>18	1-2	1-2	1-2		health_facility	no	yes	Very small	<3	>=4	yes	1	1-3	1-3	yes	<1	yes	no	no	yes	not given
333	Somali	61.2	61.1		173	172		Measured		98 9 2013	3	5.6	5.6		60	60		30-34	Married	no formal education	daily laborer	other	>35	no formal education	farmer	female	3	<18	>5	>5	>5	>18	house	no	yes	Average	3-6	>=4	no	0	1-3	1-3	yes	<1	no	no	no	yes	given
334	SNNPR	51.1	51.2		161.1	161.2		Measured		9 7 2013	5	8.6	8.7		69	69.1		25-29	Married	primary education	housewife	housewife	30-34	primary education	farmer	male	5	>18	1-2	1-2	1-2		health_facility	no	yes	Average	<3	>=4	yes	>=2	1-3	1-3	yes	<1	yes	no	no	yes	not given
335	SNNPR	48.4	48.4		157.5	157.5		Measured		24 10 2013	2	4.9	4.9		59.5	59.5		25-29	Married	primary education	housewife	housewife	30-34	primary education	farmer	male	2	>18	3-4	3-4	3-4	>18	house	no	yes	Average	3-6	1-3	yes	0	1-3	1-3	yes	<1	yes	no	no	yes	not given
336	SNNPR	59	59.1		171.8	171.6		Measured		4 9 2013	0	6.7	6.5	6.7	60.8	60.7		>35	Married	primary education	housewife	housewife	>35	primary education	farmer	female	0	>18	3-4	3-4	>5	>18	house	no	no	Very small	3-6	1-3	yes	0	1-3	1-3	yes	>1	no	no	no	yes	not given
337	Somali	49.8	49.8		156.9	156.9		Measured		28 11 2013	0	3	3		54	54		15-19	Married	no formal education	housewife	housewife	20-24	no formal education	daily laborer	male	0	>18	1-2	1-2	1-2		house	no	yes	Average	<3	1-3	no	1	1-3	1-3	yes	<1	yes	no	no	yes	not given
338	SNNPR	53.6	53.7		163.3	163.4		Measured		10 7 2013	5	8.8	8.8		70.1	70.1		25-29	Married	primary education	housewife	housewife	30-34	primary education	farmer	female	5	<18	3-4	3-4	3-4	<18	health_facility	no	no	Average	3-6	>=4	no	0	1-3	1-3	yes	<1	yes	no	no	yes	given
339	SNNPR	51.3	51.2		158.3	158.2		Measured		1 9 2013	3	6	6.1		66.2	66.1		25-29	Married	primary education	farmer	other	30-34	primary education	farmer	male	3	>18	3-4	3-4	3-4	>18	health_facility	no	yes	Average	3-6	>=4	yes	0	1-3	1-3	yes	<1	yes	no	no	yes	not given
340	Somali	50.9	50.9		160	160		Measured		98 10 2013	1	3.8	3.8		54	54		25-29	Married	no formal education	housewife	housewife	>35	no formal education	farmer	female	1	>18	1-2	1-2	1-2	>18	health_facility	no	no	Average	3-6	1-3	no	0	1-3	0	yes	<1	yes	no	no	yes	not given
341	SNNPR	51.8	51.9		161.2	161.6		Measured		22 7 2013	5	6.9	7		64.5	64.6		25-29	Married	no formal education	farmer	other	30-34	primary education	farmer	female	5	<18	3-4	3-4	3-4	>18	house	no	no	Average	3-6	1-3	no	0	1-3	1-3	yes	<1	yes	no	no	yes	given
342	SNNPR	47.6	47.6		154.6	154.5		Measured		16 10 2013	2	4.6	4.6		57.1	57.2		30-34	Married	no formal education	housewife	housewife	>35	no formal education	farmer	female	2	>18	>5	>5	>5	>18	health_facility	no	no	Average	3-6	>=4	yes	0	1-3	1-3	yes	<1	yes	yes	no	yes	not given
343	SNNPR	52	53	53	160	159		Measured		3 7 2013	5	7.9	8		64	63	64	>35	Married	no formal education	farmer	other	>35	primary education	farmer	male	5	>18	>5	>5	>5	>18	health_facility	no	yes	Very small	3-6	>=4	yes	0	1-3	1-3	yes	<1	yes	no	no	yes	not given
344	SNNPR	47.8	47.8		154	154		Measured		15 11 2013	2	4.7	4.7		53	53		20-24	Married	no formal education	housewife	housewife	30-34	secondary and above	farmer	male	2	>18	1-2	1-2	1-2	>18	health_facility	no	no	Average	3-6	1-3	no	0	1-3	1-3	yes	<1	yes	no	no	yes	not given
345	Somali	44.6	44.6		151	151		Measured		20 7 2013	5	7	7		67	67		30-34	Married	no formal education	housewife	housewife	>35	no formal education	farmer	male	5	<18	>5	>5	>5	<18	house	no	yes	Very small	>6	1-3	no				yes	<1	yes	no	no	yes	given
346	SNNPR	49.7	49.7		158	158		Measured		12 11 2013	1	5.7	5.7		54.3	54.3		20-24	Married	primary education	housewife	housewife	20-24	primary education	farmer	male	1	<18	3-4	1-2	1-2	<18	health_facility	no	no	Average	3-6	>=4	no	0	1-3	1-3	yes	<1	yes	no	no	yes	not given
347	SNNPR	52.6	52.5		162.3	162.3		Measured		14 11 2013	1	2.7	2.7		49.5	49.5		20-24	Married	secondary and above	housewife	housewife	30-34	secondary and above	farmer	female	1	>18	1-2	1-2	3-4	>18	health_facility	no	no	Average	3-6	>=4	no	0	1-3	1-3	yes	<1	yes	no	yes	yes	not given
348	SNNPR	47.9	47.8		155.3	155.4		Measured		4 7 2013	5	8.4	8.5		68.2	68.3		25-29	Married	primary education	housewife	housewife	>35	primary education	farmer	male	5	>18	1-2	1-2	1-2	>18	health_facility	yes	yes	Very big	3-6	>=4	no	0	1-3	>=4	yes	<1	yes	no	no	yes	not given
349	Somali	53	53		161.2	161.2		Measured		98 8 2013	4	5.7	5.7		63.5	63.5		>35	Married	no formal education	farmer	other	>35	no formal education	farmer	female	4	>18	>5	>5	>5	>18	house	no	no	Very small	3-6	1-3	yes	0	1-3	1-3	yes	<1	yes	no	no	yes	given
350	Somali	62.1	62.1		174.5	174.5		Measured		2 10 2013	2	5.6	5.6		62.5	62.5		20-24	Married	no formal education	farmer	other	25-29	no formal education	farmer	female	2	<18	1-2	1-2	1-2		house	no	yes	Average	<3	>=4	no	>=2	1-3	1-3	yes	>1	yes	no	no	yes	not given
351	SNNPR	50.6	50.6		158.2	158.2		Measured		28 8 2013	3	7.6	7.6		62	62		25-29	Married	primary education	housewife	housewife	30-34	secondary and above	merchant	female	3	>18	1-2	1-2	1-2	>18	health_facility	yes	no	Average	3-6	1-3	no	0	1-3	1-3	yes	<1	yes	no	no	yes	not given
352	SNNPR	44.6	44.6		151	152		Measured		21 10 2013	2	5.8	5.9	5.9	59	59		20-24	Married	primary education	farmer	other	25-29	primary education	farmer	female	2	>18	1-2	1-2	1-2		health_facility	no	yes	Very small	>6	1-3	yes	0	0	1-3	yes	<1	yes	no	no	yes	not given
353	SNNPR	44.9	45.1		148.5	148.1		Measured		30 9 2013	2	5.2	5.3		53	55.2	55.3	15-19	Married	no formal education	housewife	housewife	20-24	primary education	daily laborer	female	2	<18	1-2	1-2	1-2		health_facility	no	no	Very big	3-6	>=4	no	0	1-3	1-3	yes	<1	yes	no	no	yes	not given
354	SNNPR	47.4	47.3		153.5	153.4		Measured		27 8 2013	5	8.2	8.2		62.1	62		30-34	Married	primary education	farmer	other	>35	no formal education	farmer	female	5	>18	3-4	3-4	3-4	>18	health_facility	no	yes	Average	3-6	>=4	no	1	1-3	1-3	yes	<1	no	no	no	yes	not given
355	SNNPR	46.2	46.2		150.5	150.6		Measured		2 11 2013	1	4.6	4.6		53.1	53.2		30-34	Married	no formal education	housewife	housewife	>35	primary education	farmer	male	1	<18	>5	>5	>5	<18	health_facility	no	no	Very small	3-6	>=4	no	0	1-3	1-3	yes	<1	no	no	no	yes	not given
356	Somali	53.5	53.5		163.5	163.5		Measured		98 8 2013	4	7.7	7.7		70	70		15-19	Married	primary education	housewife	housewife	20-24	secondary and above	merchant	male	4	<18	1-2	1-2	1-2		health_facility	no	yes	Very small	>6	1-3	yes	0	0	1-3	yes	<1	yes	no	no	yes	not given
357	SNNPR	49.1	49.1		156.2	156.3		Measured		13 11 2013	1	3	3		46.1	46		30-34	Married	no formal education	housewife	housewife	>35	no formal education	farmer	female	1	<18	>5	>5	>5	<18	health_facility	no	yes	Very small	3-6	>=4	no	0	1-3	1-3	yes	<1	yes	no	no	yes	not given
358	SNNPR	52.3	52		162	162		Measured		16 9 2013	3	6.1	6		60	60		25-29	Married	primary education	housewife	housewife	30-34	primary education	farmer	female	3	dont know	3-4	3-4	3-4	<18	health_facility	yes	yes	Average	3-6	>=4	no	0	1-3	1-3	yes	<1	yes	no	no	yes	not given
359	SNNPR	44.8	44.8		150.3	150.2		Measured		16 7 2013	5	7	7		64	64.1		>35	Married	no formal education	housewife	housewife	>35	primary education	farmer	male	5	<18	>5	>5	>5	>18	health_facility	no	yes	Very small	3-6	>=4	yes	0	1-3	1-3	yes	<1	yes	no	no	yes	not given
360	SNNPR	46.9	46.9		151.3	151.3		Measured		4 8 2013	4	8.2	8.2		68.9	68.9		25-29	Married	primary education	housewife	housewife	30-34	primary education	farmer	male	4	<18	3-4	3-4	3-4	>18	health_facility	no	yes	Very big	<3	>=4	yes	1	1-3	1-3	yes	<1	yes	no	no	yes	not given
361	SNNPR	45.1	45.2		149	150.2	150.1	Measured		17 9 2013	3	6.1	6.1		60.2	60.1		20-24	Married	primary education	farmer	other	25-29	primary education	farmer	female	3	>18	1-2	1-2	1-2		health_facility	no	yes	Average	3-6	>=4	yes	0	1-3	1-3	yes	<1	yes	no	no	yes	not given
362	SNNPR	46.9	47		154.8	154.7		Measured		11 11 2013	1	4.3	4.3		42	42.4		30-34	Married	primary education	housewife	housewife	30-34	primary education	farmer	male	1	>18	3-4	3-4	3-4	>18	house	no	no	Very small	<3	>=4	yes	1	1-3	1-3	yes	<1	yes	no	no	yes	not given
363	SNNPR	44	44.1		150	150.1		Measured		6 7 2013	5	6.4	6.5		60.1	60.2		30-34	Married	no formal education	farmer	other	>35	primary education	farmer	female	5	<18	>5	>5	>5	>18	health_facility	no	yes	Average	3-6	>=4	yes	0	1-3	1-3	yes	<1	yes	no	no	yes	not given
364	SNNPR	51.7	51.7		160	160.1		Measured		17 7 2013	5	7	7		67	66.9		30-34	Married	no formal education	housewife	housewife	>35	primary education	farmer	male	5	>18	3-4	3-4	3-4	>18	health_facility	no	no	Very big	3-6	>=4	yes	0	1-3	1-3	yes	<1	yes	no	no	yes	not given
365	SNNPR	52.2	52.3		162.5	162.4		Measured		3 11 2013	1	5.3	5.3		56.2	56.1		20-24	Married	primary education	housewife	housewife	>35	primary education	farmer	male	1	>18	3-4	3-4	3-4	>18	health_facility	no	yes	Very small	<3	>=4	yes	>=2	1-3	1-3	yes	<1	yes	no	no	yes	not given
366	Somali	49.8	49.8		158.1	158.2		Measured		17 8 2013	3	5.5	5.5		60.2	60.2		20-24	Married	no formal education	housewife	housewife	30-34	secondary and above	daily laborer	female	3	<18	>5	>5	1-2	>18	house	no	yes	Average	<3	1-3	no	1	1-3	1-3	yes	>1	yes	yes	no	yes	not given
367	Somali	51.3	51.3		161.3	161.3		Measured		5 10 2013	3	5.4	5.4		59	59		>35	Married	no formal education	farmer	other	>35	primary education	farmer	female	3	>18	>5	>5	>5	>18	house	no	no	Very small	>6	1-3	no				yes	<1	yes	no	no	yes	not given
368	SNNPR	44.4	44.4		150	150		Measured		19 8 2013	3	6	6		65	65		25-29	Married	primary education	housewife	housewife	30-34	primary education	farmer	male	3	>18	1-2	1-2	1-2	>18	health_facility	no	yes	Average	<3	>=4	no	>=2	1-3	1-3	yes	<1	yes	no	no	yes	not given
369	SNNPR	48.7	48.8		155.2	155.2		Measured		9 9 2013	3	6.2	6.3		67.3	67.2		25-29	Married	no formal education	housewife	housewife	30-34	no formal education	daily laborer	male	3	>18	3-4	3-4	3-4	>18	health_facility	yes	yes	Average	3-6	>=4	yes	0	1-3	1-3	yes	<1	yes	no	no	yes	not given
370	Somali	52.2	52.3		160.7	160.9		Measured		2 7 2013	5	9.4	9.4		69	69.3		25-29	Married	primary education	farmer	other	>35	secondary and above	farmer	female	5	>18	3-4	3-4	3-4	>18	house	no	no	Average	<3	1-3	yes	0	1-3	0	yes	<1	yes	no	no	yes	not given
371	SNNPR	49	49		158	158.1		Measured		3 9 2013	3	6.6	6.6		63	63		30-34	Married	no formal education	housewife	housewife	>35	primary education	farmer	male	3	>18	3-4	3-4	3-4	>18	health_facility	no	yes	Very big	3-6	>=4	yes	0	1-3	1-3	yes	<1	yes	no	no	yes	given
372	Somali	51.7	51.7		160.2	160.2		Measured		98 7 2013	5	5.6	5.6		63.3	63.3		>35	Married	no formal education	housewife	housewife	30-34	no formal education	farmer	female	5	<18	>5	>5	>5	<18	house	no	no	Very small	3-6	1-3	no			1-3	yes	<1	yes	no	no	yes	given
373	Somali	54.6	54.6		166.7	166.6		Measured		22 7 2013	5	6.4	6.4		66.3	66.4		20-24	Married	no formal education	farmer	other	30-34	no formal education	farmer	male	5	<18	1-2	1-2	1-2		house	no	yes	Very big	3-6	>=4	yes	0	1-3	1-3	yes	<1	yes	yes	yes	yes	given
374	SNNPR	48.6	48.6		156.5	156.5		Measured		6 10 2013	2	6.5	6.5		58.7	58.7		15-19	Married	primary education	housewife	housewife	25-29	secondary and above	farmer	female	2	<18	1-2	1-2	1-2		health_facility	no	yes	Average	3-6	1-3	no	0	1-3	1-3	yes	<1	yes	no	no	yes	not given
375	SNNPR	48.2	47.2	47.2	156.2	156.1		Measured		5 11 2013	0	3.8	3.8		52.3	52.1		25-29	Married	primary education	farmer	other	>35	primary education	farmer	male	0	<18	>5	>5	>5	<18	health_facility	no	no	Average	3-6	>=4	no	0	1-3	1-3	yes	>1	no	no	no	yes	not given
376	Somali	51.7	51.7		161.7	161.7		Measured		98 8 2013	3	6.2	6.2		62.5	62.5		15-19	Married	no formal education	housewife	housewife	20-24	no formal education	farmer	male	3	<18	1-2	1-2	1-2	<18	house	no	yes	Very small	3-6	1-3	no	0	1-3	1-3	yes	>1	no	no	no	yes	given
377	SNNPR	43.4	43.4		148.2	148.2		Measured		24 9 2013	2	4.9	4.9		58.1	58.1		>35	Married	no formal education	housewife	housewife				female	2	>18	3-4	3-4	3-4	>18	health_facility	no	yes	Average	3-6	>=4	yes	0	1-3	1-3	yes	<1	yes	no	no	yes	not given
378	Somali	58.5	58.6		171.2	171.3		Measured		98 7 2013	4	5.8	5.7		58	58		25-29	Married	no formal education	housewife	housewife	30-34	primary education	farmer	female	4	>18	>5	3-4	3-4	>18	house	no	no	Average	>6	1-3	no				yes	<1	yes	no	no	yes	given
379	SNNPR	46.5	46.5		150.9	150.9		Measured		5 10 2013	2	4	4.1		50	50		>35	Married	no formal education	housewife	housewife	>35	no formal education	farmer	female	2	>18	>5	>5	>5	>18	health_facility	yes	no	Very small	3-6	>=4	yes	0	1-3	1-3	yes	<1	yes	no	no	yes	not given
380	SNNPR	50.7	50.8		160.5	160.4		Measured		2 11 2013	1	6.5	6.6		61.2	61.2		25-29	Married	primary education	housewife	housewife	>35	primary education	farmer	male	1	<18	3-4	3-4	3-4	>18	health_facility	no	yes	Very big	3-6	>=4	no	0	1-3	1-3	yes	<1	no	no	no	yes	not given
381	SNNPR	53.4	53.4		165.3	165		Measured		27 9 2013	0	5.7	5.7		65	65.2		30-34	Married	no formal education	housewife	housewife	>35	primary education	farmer	male	0	>18	>5	>5	>5	>18	health_facility	no	yes	Average	3-6	>=4	yes	0	1-3	1-3	yes	<1	yes	no	no	yes	not given
382	Somali	56.9	56.8		167	167		Measured		98 7 2013	5	6.3	6.2		67	67		>35	Married	no formal education	housewife	housewife	>35	no formal education	farmer	female	5	>18	1-2	1-2	1-2		health_facility	no	no	Very big	>6	1-3	no	0	0	1-3	yes	<1	yes	no	no	yes	given
383	Somali	55	55.1		165.2	165.3		Measured		98 8 2013	4	5.6	5.6		59.1	59.2		20-24	Single	no formal education	farmer	other	25-29	no formal education	farmer	male	4	<18	1-2	1-2	1-2		house	no	yes	Average	<3	1-3	no				yes	<1	no	yes	no	yes	not given
384	SNNPR	57.5	57.5		168.3	168.2		Measured		15 7 2013	5	7.1	7.1		64.2	64.2		25-29	Married	primary education	housewife	housewife				male	5	<18	1-2	1-2	1-2	<18	health_facility	no	yes	Average	3-6	1-3	yes	0	1-3	1-3	yes	<1	yes	no	no	yes	given
385	SNNPR	49	49.1		158.5	158.6		Measured		30 6 2013	5	6.9	6.9		67.5	67.6		25-29	Married	secondary and above	housewife	housewife	25-29	secondary and above	farmer	female	5	>18	1-2	1-2	1-2	>18	health_facility	yes	yes	Very small	3-6	>=4	no	0	1-3	1-3	yes	<1	yes	no	no	yes	not given
386	SNNPR	41.1	41.2		144.1	144.2		Measured		6 12 2013	0	3.5	3.5		48.1	48.1		30-34	Married	no formal education	housewife	housewife	>35	no formal education	farmer	female	0	<18	>5	>5	>5	>18	health_facility	no	no	Very big	>6	>=4	yes	0	1-3	1-3	yes	<1	yes	no	no	yes	not given
387	SNNPR	55.1	55.1		165.4	165.3		Measured		27 11 2013	0	4.9	4.8	4.9	59.2	59.3		30-34	Married	no formal education	housewife	housewife	>35	primary education	farmer	female	0	<18	>5	>5	>5	<18	health_facility	no	yes	Average	3-6	1-3	yes	0	1-3	1-3	yes	<1	yes	no	no	yes	not given
388	Somali	53.9	53.9		164.5	164.5		Measured		12 7 2013	5	6.7	6.7		67.3	67.5		30-34	Married	no formal education	housewife	housewife	>35	no formal education	farmer	male	5	<18	3-4	3-4	3-4	<18	house	no	no	Very small	3-6	>=4	yes	0	1-3	1-3	yes	<1	yes	no	no	yes	not given
389	SNNPR	47.9	47.9		156.5	156.6		Measured		23 10 2013	2	6.9	6.9		58.3	58.4		>35	Married	no formal education	housewife	housewife	>35	no formal education	farmer	male	2	>18	>5	>5	>5	>18	health_facility	no	yes	Very small	3-6	>=4	no	0	1-3	1-3	yes	<1	yes	no	no	yes	not given
390	SNNPR	50.5	50.5		157	157		Measured		20 7 2013	5	7.2	7.2		65	65		30-34	Married	no formal education	housewife	housewife	>35	primary education	farmer	female	5	<18	>5	>5	>5	<18	health_facility	no	yes	Very big	3-6	>=4	yes	0	1-3	1-3	yes	<1	yes	no	no	yes	given
391	SNNPR	46	45.9		152	152.1		Measured		20 9 2013	2	6	6		60	59.9		20-24	Married	primary education	housewife	housewife	20-24	primary education	farmer	male	2	>18	1-2	1-2	1-2		health_facility	no	no	Average	3-6	>=4	no	0	1-3	1-3	yes	<1	yes	no	no	yes	not given
392	SNNPR	43.1	43.1		146.1	146		Measured		3 11 2013	1	4.2	4.2		51.2	51.3		25-29	Married	no formal education	farmer	other	30-34	no formal education	farmer	male	1	<18	3-4	3-4	1-2	>18	house	no	yes	Average	>6	1-3	yes				yes	<1	yes	no	no	yes	given
393	Somali	59.7	59.7		171.6	171.5		Measured		15 7 2013	4	7.9	7.9		67.1	67.2		15-19	Married	no formal education	housewife	housewife	20-24	no formal education	farmer	male	4	<18	1-2	1-2	1-2		house	no	no	Very small	>6	1-3	no				yes	<1	no	no	no	yes	not given
394	SNNPR	55.3	55.3		164.5	164.4		Measured		17 7 2013	5	5.8	5.8		67.2	67.2		30-34	Married	no formal education	farmer	other	>35	secondary and above	farmer	male	5	>18	3-4	3-4	3-4	>18	house	no	yes	Average	3-6	>=4	yes	0	1-3	>=4	yes	<1	yes	no	no	yes	not given
395	SNNPR	35.6	35.6		134	133.9		Measured		16 11 2013	1	4.2	4.2		51.7	51.8		20-24	Married	no formal education	housewife	housewife	25-29	primary education	farmer	male	1	>18	1-2	1-2	1-2		health_facility	no	yes	Very small	3-6	>=4	yes	0	1-3	1-3	yes	<1	yes	no	no	yes	not given
396	SNNPR	61.6	61.5		173.8	173.9		Measured		25 6 2013	5	7.9	7.9		70.1	70.2		30-34	Married	no formal education	housewife	housewife	>35	no formal education	farmer	male	5	>18	3-4	3-4	3-4	>18	house	no	no	Very small	<3	>=4	no	1	1-3	1-3	yes	<1	no	no	no	yes	not given
397	SNNPR	55.2	55.3		160.5	160.5		Measured		24 10 2013	2	6.3	6.3		60	60.1		30-34	Married	primary education	farmer	other	>35	primary education	farmer	male	2	>18	3-4	3-4	3-4	>18	health_facility	no	yes	Average	3-6	>=4	no	0	1-3	1-3	yes	<1	yes	no	no	yes	not given
398	Somali	59.7	59.7		169.2	169.2		Measured		1 9 2013	3	6.3	6.3		63.2	63.2		25-29	Married	no formal education	housewife	housewife	30-34	primary education	farmer	female	3	<18	>5	>5	>5	<18	health_facility	no	yes	Average	3-6	>=4	yes	0	1-3	1-3	yes	<1	yes	no	yes	yes	given
399	SNNPR	51.7	51.6		156.9	156.8		Measured		10 10 2013	2	6.1	6.1		51.6	51.6		>35	Married	primary education	housewife	housewife	>35	primary education	farmer	female	2	>18	>5	>5	>5	>18	house	no	yes	Average	<3	1-3	yes	1	1-3	1-3	yes	<1	yes	no	no	yes	not given
400	Somali	50.5	50.5		156.2	156.3		Measured		1 8 2013	4	5.6	5.6		57.5	57.7		>35	Married	no formal education	farmer	other	>35	no formal education	farmer	male	4	>18	>5	>5	>5	>18	house	no	yes	Very small	3-6	1-3	no	0	1-3	1-3	yes	>1	yes	yes	yes	yes	given
401	SNNPR	54.4	54.3		160.4	160.5		Measured		26 11 2013	0	4.1	4.1		48.2	48.1		30-34	Married	primary education	farmer	other	>35	no formal education	farmer	male	0	>18	>5	>5	>5	>18	house	no	yes	Very small	3-6	1-3	yes	0	1-3	1-3	yes	<1	no	no	no	yes	not given
402	SNNPR	55.6	55.6		164.2	164.2		Measured		24 8 2013	3	6.4	6.4		64.5	64.5		>35	Married	no formal education	housewife	housewife	>35	primary education	farmer	male	3	>18	>5	>5	3-4	>18	health_facility	no	yes	Very small	3-6	1-3	yes	0	1-3	1-3	yes	<1	yes	no	no	yes	not given
403	SNNPR	58.2	58.2		167.4	167.4		Measured		14 8 2013	4	6.8	6.7		65.8	85.9	65.9	25-29	Married	primary education	housewife	housewife	30-34	primary education	farmer	male	4	>18	3-4	3-4	1-2	>18	health_facility	no	no	Very big	3-6	>=4	no	0	1-3	1-3	yes	<1	yes	no	no	yes	not given
404	SNNPR	47.3	47.4		149.6	149.6		Measured		9 9 2013	3	4.8	4.8		53.7	53.7		25-29	Married	secondary and above	farmer	other	30-34	primary education	farmer	female	3	>18	1-2	1-2	1-2	>18	health_facility	no	yes	Average	3-6	>=4	no	0	1-3	1-3	yes	<1	no	no	yes	yes	not given
405	Somali	61.3	61.3		171.5	171.7		Measured		27 11 2013	0	4.1	4.1		47	47		20-24	Married	primary education	housewife	housewife	20-24	primary education	daily laborer	female	0	>18	1-2	1-2	1-2		house	no	yes	Average	>6	1-3	yes	0	0	1-3	yes	<1	yes	no	no	yes	given
406	SNNPR	51.9	51.9		156.1	156.2		Measured		6 9 2013	3	5.4	5.4		54.6	54.8		25-29	Married	primary education	farmer	other				male	3	<18	>5	3-4	3-4	>18	health_facility	no	yes	Average	3-6	>=4	yes	0	>=4	1-3	yes	<1	yes	no	no	yes	not given
407	SNNPR	62.1	62		170	170		Measured		10 12 2013	0	4.1	4.1		52	52		25-29	Married	primary education	farmer	other	>35	primary education	farmer	female	0	>18	3-4	3-4	3-4	>18	health_facility	no	yes	Average	<3	>=4	yes	1	1-3	1-3	yes	<1	yes	no	no	yes	not given
408	SNNPR	51.7	51.7		155.5	155.5		Measured		8 8 2013	4	7.2	7.2		67	67		>35	Married	primary education	farmer	other	>35	primary education	farmer	female	4	>18	3-4	3-4	3-4	>18	health_facility	no	yes	Very big	3-6	1-3	yes	0	1-3	1-3	yes	<1	yes	no	no	yes	not given
409	SNNPR	47.5	47.5		150	150		Measured		11 9 2013	3	5.5	5.6		57	57		25-29	Married	primary education	farmer	other	30-34	secondary and above	farmer	female	3	>18	1-2	1-2	1-2		health_facility	no	yes	Average	<3	>=4	yes	1	1-3	1-3	yes	<1	yes	no	no	yes	not given
410	SNNPR	59.8	59.8		167.3	167.5		Measured		9 8 2013	4	8.2	8.2		67.1	67.3		15-19	Married	primary education	housewife	housewife	>35	secondary and above	farmer	female	4	>18	1-2	1-2	1-2		health_facility	no	yes	Average	<3	>=4	yes	1	1-3	1-3	yes	<1	yes	no	no	yes	not given
411	Somali	58.2	58.2		165	165		Measured		5 7 2013	5	5.7	5.7		64	64		30-34	Married	no formal education	housewife	housewife	>35	primary education	farmer	female	5	<18	>5	>5	>5	<18	house	no	no	Average	<3	1-3	yes	1	1-3	1-3	yes	<1	yes	no	no	yes	not given
412	Somali	55.6	55.6		164.3	164.2		Measured		98 7 2013	5	6.5	6.5		70.5	70.6		25-29	Married	no formal education	housewife	housewife	>35	no formal education	farmer	male	5	<18	3-4	3-4	3-4	<18	house	no	no	Average	>6	1-3	yes				yes	<1	yes	no	yes	yes	given
413	SNNPR	58.2	58.2		166.1	166.1		Measured		9 11 2013	1	5.1	5.1		58	58		>35	Married	primary education	farmer	other	>35	primary education	farmer	female	1	>18	>5	>5	>5	>18	health_facility	yes	yes	Very big	>6	1-3	no	0	0	1-3	yes	>1	yes	no	no	yes	not given
414	SNNPR	54	54		159.5	159.6		Measured		13 10 2013	2	5.5	5.5		56	56		25-29	Married	primary education	housewife	housewife	25-29	no formal education	daily laborer	female	2	dont know	1-2	1-2	1-2	>18	health_facility	no	yes	Average	<3	>=4	no	1	1-3	1-3	yes	<1	yes	no	no	yes	not given
415	SNNPR	49.7	49.6		152.3	152.2		Measured		3 11 2013	1	6.1	6.1		55.6	55.5		>35	Married	primary education	housewife	housewife	>35	primary education	merchant	female	1	>18	>5	>5	>5	>18	health_facility	no	no	Average	3-6	1-3	yes	0	1-3	1-3	yes	<1	yes	no	no	yes	not given
416	SNNPR	47.4	47.5		151.7	151.6		Measured		30 7 2013	2	4.9	4.9		55.3	55.2		30-34	Married	no formal education	housewife	housewife	>35	no formal education	farmer	female	2	<18	>5	>5	>5	<18	health_facility	yes	yes	Very big	3-6	1-3	yes	0	1-3	1-3	yes	<1	yes	no	no	yes	not given
417	SNNPR	49.8	49.8		154.3	154.2		Measured		1 11 2013	2	4.1	4.1		52	52		20-24	Married	secondary and above	housewife	housewife	>35	primary education	farmer	female	2	<18	1-2	1-2	1-2	>18	health_facility	yes	yes	Very small	3-6	1-3	no	0	1-3	1-3	yes	>1	yes	no	no	yes	not given
418	Somali	55.9	55.9		163.5	163.6		Measured		3 10 2013	2	5.3	5.3		56.3	56.4		25-29	Married	no formal education	housewife	housewife	>35	primary education	farmer	male	2	>18	1-2	1-2	1-2	>18	house	no	no	Average	3-6	1-3	yes	0	1-3	1-3	yes	<1	yes	no	no	yes	not given
419	Somali	62.5	62.5		170.5	170.3		Measured		98 9 2013	3	5.8	5.8		51.5	51.6		20-24	Married	no formal education	housewife	housewife	>35	no formal education	farmer	male	3	>18	1-2	1-2	1-2		house	no	yes	Very small	>6	1-3	yes				yes	>1	yes	yes	yes	yes	not given
420	SNNPR	52.1	52.2		156	156		Measured		26 11 2013	0	3.1	3.1		52.7	52.8		>35	Married	primary education	housewife	housewife	>35	primary education	farmer	female	0	>18	3-4	3-4	3-4	>18	health_facility	no	yes	Very small	3-6	>=4	yes	0	1-3	1-3	yes	<1	yes	no	no	yes	not given
421	SNNPR	53.5	53.5		158.3	158.4		Measured		5 7 2013	5	6.8	6.8		62.3	62.4		30-34	Married	primary education	housewife	housewife	>35	primary education	farmer	male	5	<18	3-4	3-4	3-4	>18	health_facility	no	yes	Very big	3-6	1-3	no	0	1-3	1-3	yes	<1	yes	no	no	yes	not given
422	SNNPR	45.2	45.2		145.2	145.2		Measured		30 8 2013	3	6.5	6.5		63	63.1		20-24	Married	primary education	housewife	housewife	25-29	primary education	farmer	female	3	>18	1-2	1-2	1-2		health_facility	no	yes	Average	<3	>=4	no	1	1-3	1-3	yes	<1	yes	no	no	yes	not given
423	SNNPR	57	57		164	164		Measured		24 10 2013	1	4.6	4.6		61	61		25-29	Married	no formal education	housewife	housewife	>35	no formal education	farmer	female	1	<18	>5	>5	>5	<18	health_facility	no	yes	Average	<3	>=4	no	1	1-3	1-3	yes	<1	yes	no	no	yes	not given
424	SNNPR	48.2	48.2		153.1	153.1		Measured		5 7 2013	5	7.2	7.2		65	65		25-29	Married	no formal education	self-employee	other				male	5	>18	1-2	1-2	1-2		health_facility	yes	yes	Very big	3-6	>=4	yes	0	1-3	1-3	yes	<1	yes	no	no	yes	not given
425	SNNPR	65.5	65.5		177.6	177.5		Measured		18 8 2013	4	5.5	5.6		65.6	65.7		25-29	Married	primary education	housewife	housewife	30-34	primary education	farmer	male	4	>18	3-4	3-4	1-2	>18	health_facility	yes	no	Average	3-6	>=4	no	0	1-3	1-3	yes	>1	yes	no	no	yes	not given
426	SNNPR	52.8	52.8		157.5	157.5		Measured		7 8 2013	4	6.7	6.7		61	61.1		25-29	Married	primary education	housewife	housewife	25-29	no formal education	farmer	male	4	>18	1-2	1-2	1-2	>18	health_facility	no	yes	Very small	3-6	>=4	no	0	1-3	1-3	yes	<1	yes	no	no	yes	not given
427	SNNPR	45.8	45.7		146.7	146.8		Measured		5 10 2013	2	6.7	6.7		62.3	62.2		25-29	Married	primary education	farmer	other	25-29	primary education	farmer	male	2	>18	3-4	3-4	3-4	>18	house	no	yes	Average	>6	1-3	no				yes	<1	yes	no	no	yes	not given
428	SNNPR	54.3	54.3		160.1	160.1		Measured		10 11 2013	1	3.2	3.2		53	53		30-34	Married	primary education	housewife	housewife	>35	primary education	farmer	female	1	>18	3-4	3-4	3-4	>18	health_facility	no	yes	Very small	<3	>=4	no	1	>=4	>=4	yes	<1	yes	no	no	yes	not given
429	SNNPR	55.5	55.5		163.4	163.4		Measured		1 9 2013	3	6.9	6.9		61.8	61.8		20-24	Married	primary education	self-employee	other	30-34	primary education	farmer	male	3	>18	1-2	1-2	1-2	>18	health_facility	no	yes	Average	<3	>=4	yes	1	1-3	1-3	yes	<1	yes	no	no	yes	not given
430	SNNPR	47.5	47.5		152.2	152.2		Measured		25 9 2013	2	5	5		58.3	58.3		25-29	Married	primary education	housewife	housewife	>35	primary education	farmer	male	2	<18	>5	>5	>5	>18	health_facility	no	yes	Average	3-6	>=4	no	0	1-3	1-3	yes	<1	yes	no	no	yes	not given
431	SNNPR	53.7	53.7		161.1	161.2		Measured		25 9 2013	3	6.1	6.1		64.2	64.1		25-29	Married	primary education	housewife	housewife	30-34	secondary and above	farmer	male	3	<18	3-4	3-4	3-4	<18	health_facility	no	yes	Average	3-6	>=4	no	0	1-3	1-3	yes	<1	yes	no	no	yes	not given
432	Somali	49.4	49.6		153	153		Measured		98 8 2013	4	5.6	5.5		66	66		20-24	Married	no formal education	housewife	housewife	30-34	secondary and above	jobless	male	4	>18	1-2	1-2	1-2		health_facility	no	yes	Very big	3-6	>=4	yes	0	1-3	1-3	yes	<1	yes	no	no	yes	not given
433	SNNPR	55.3	55.3		163.9	163.8		Measured		15 9 2013	3	5.4	5.4		57.9	57.9		20-24	Married	secondary and above	farmer	other	>35	primary education	farmer	female	3	>18	1-2	1-2	1-2	>18	health_facility	no	yes	Very small	3-6	>=4	no	0	1-3	1-3	yes	<1	yes	no	no	yes	not given
434	Somali	56.3	56.3		162.4	162.4		Measured		20 9 2013	3	5.7	5.8		56.6	56.6		25-29	Married	no formal education	housewife	housewife	30-34	no formal education	farmer	female	3	<18	1-2	1-2	1-2	>18	house	no	no	Very small	>6	1-3	no	0	0	1-3	yes	<1	yes	no	yes	yes	given
435	SNNPR	52.3	52.3		157.5	157.5		Measured		98 7 2013	5	5.8	5.8		67	67		25-29	Married	no formal education	farmer	other	>35	primary education	farmer	female	5	>18	>5	>5	>5	>18	health_facility	no	yes	Average	3-6	>=4	yes	0	1-3	1-3	yes	<1	yes	no	no	yes	not given
436	SNNPR	53.4	53.4		157.8	158.2		Measured		7 10 2013	2	4.6	4.61		55.9	56		30-34	Married	no formal education	merchant	other	25-29	primary education	self-employee	female	2	>18	3-4	3-4	3-4	>18	health_facility	no	yes	Average	<3	>=4	yes	1	1-3	1-3	yes	>1	yes	no	no	yes	given
437	SNNPR	54.8	54.8		163	163		Measured		98 98 2013	2	6.1	6.1		61	61		20-24	Married	primary education	housewife	housewife	30-34	secondary and above	farmer	male	2	<18	3-4	1-2	1-2	>18	health_facility	no	yes	Very small	3-6	1-3	no	0	1-3	1-3	yes	<1	yes	no	no	yes	not given
438	SNNPR	58.8	58.8		165.7	165.8		Measured		24 10 2013	2	5.5	5.5		59	59.5		25-29	Married	primary education	farmer	other	30-34	secondary and above	farmer	male	2	>18	1-2	1-2	1-2	>18	health_facility	no	yes	Average	>6	1-3	no	>=2	1-3	1-3	yes	>1	yes	no	no	yes	not given
439	SNNPR	49.1	49		153.5	153.4		Measured		30 9 2013	2	4.7	4.7		59.7	59.8		>35	Single	primary education	housewife	housewife				male	2	>18	>5	>5	3-4	>18	health_facility	no	yes	Average	3-6	>=4	yes	0	1-3	1-3	yes	<1	yes	no	no	yes	not given
440	SNNPR	59.3	59.3		168.1	168.1		Measured		19 11 2013	1	4.6	4.6		54.5	54.6		30-34	Married	primary education	housewife	housewife	>35	primary education	farmer	female	1	>18	3-4	3-4	3-4	dont know	house	no	yes	Average	<3	>=4	no	>=2	1-3	1-3	yes	<1	yes	no	no	yes	not given
441	SNNPR	58.9	58.9		168.3	168.4		Measured		21 11 2013	1	4.3	4.3		56.3	56.1		25-29	Married	primary education	housewife	housewife	>35	primary education	farmer	female	1	>18	3-4	3-4	3-4	>18	health_facility	no	yes	Average	3-6	>=4	no	0	1-3	1-3	yes	<1	yes	no	no	yes	not given
442	SNNPR	47.1	47.1		150	150.1		Measured		11 9 2013	2	5.2	5.2		59.1	59.2		25-29	Married	primary education	farmer	other	30-34	primary education	farmer	male	2	>18	3-4	3-4	3-4	>18	health_facility	no	yes	Average	3-6	>=4	yes	0	1-3	1-3	yes	<1	yes	no	no	yes	not given
443	SNNPR	53.7	53.7		161.2	161.6		Measured		21 7 2013	4	6.8	6.7		63.8	63.5		30-34	Married	primary education	self-employee	other	>35	primary education	self-employee	female	4	<18	>5	>5	>5	<18	health_facility	no	yes	Very small	3-6	>=4	yes	0	1-3	1-3	yes	<1	yes	no	no	yes	given
444	SNNPR	54	54.1		161	161.1		Measured		19 8 2013	4	6.4	6.5		62	62.1		25-29	Married	no formal education	housewife	housewife	>35	primary education	farmer	male	4	<18	3-4	3-4	3-4	<18	health_facility	no	yes	Average	3-6	1-3	yes	0	1-3	1-3	no						not given
445	Somali	58	58		167.1	167		Measured		98 9 2013	3	7.2	7.2		52	52		30-34	Married	no formal education	housewife	housewife	>35	no formal education	farmer	female	3	>18	3-4	3-4	3-4	>18	health_facility	no	yes	Very small	3-6	1-3	yes	0	1-3	1-3	yes	>1	yes	no	no	yes	not given
446	Somali	60.8	60.8		170.4	170.5		Measured		8 8 2013	3	7	6.9		64.8	64.9		>35	Married	no formal education	housewife	housewife	>35	primary education	self-employee	male	3	>18	3-4	3-4	3-4	>18	house	no	no	Very small	3-6	1-3	no	0	1-3	1-3	yes	<1	no	yes	yes	yes	not given
447	Somali	57.2	57.2		163.2	163.2		Measured		98 7 2013	5	5.6	5.6		59	59		15-19	Married	no formal education	housewife	housewife	20-24	no formal education	farmer	female	5	<18	1-2	1-2	1-2		house	no	yes	Average	3-6	1-3	no	0	1-3	1-3	yes	<1	yes	no	no	yes	not given
448	SNNPR	57.7	57.6		164.1	164.1		Measured		17 8 2013	4	5.6	5.5		61.2	61.1		20-24	Married	primary education	merchant	other	25-29	primary education	merchant	male	4	>18	1-2	1-2	1-2		health_facility	no	no	Very small	3-6	>=4	yes	0	1-3	1-3	yes	<1	no	no	yes	yes	given
449	SNNPR	57.4	57.5		165.5	165.6		Measured		28 10 2013	2	5.3	5.3		50.4	50.5		25-29	Married	no formal education	farmer	other	30-34	no formal education	farmer	male	2	>18	3-4	3-4	3-4	>18	health_facility	no	yes	Average	3-6	>=4	no	0	1-3	1-3	yes	<1	no	no	no	yes	not given
450	SNNPR	47.7	47.8		149.1	149.2		Measured		16 10 2013	2	4.8	4.8		57	57		25-29	Married	no formal education	housewife	housewife	30-34	primary education	farmer	female	2	<18	>5	>5	3-4	<18	health_facility	no	yes	Very small	3-6	>=4	yes	0	1-3	1-3	yes	<1	yes	no	no	yes	not given
451	Somali	60.8	60.9		169.1	169.2		Measured		98 10 2013	2	5	5		59.1	59		20-24	Married	no formal education	housewife	housewife	25-29	no formal education	daily laborer	male	2	>18	>5	1-2	1-2		house	no	no	Very small	3-6	1-3	yes				yes	<1	yes	yes	yes	yes	given
452	Somali	55.5	55.4		164.2	164.3		Measured		14 8 2013	5	8.2	8.2		72	72.1		25-29	Married	primary education	housewife	housewife	25-29	primary education	merchant	male	5	>18	1-2	1-2	1-2	>18	house	no	yes	Average	>6	>=4	no	0	0	1-3	yes	<1	yes	no	no	yes	not given
453	Somali	61.9	61.8		172	172.1		Measured		3 11 2013	1	5.2	5.1	0	57.9	58		>35	Married	no formal education	farmer	other				male	1	<18	>5	>5	>5	>18	house	no	no	Average	<3	1-3	yes	1	1-3	0	yes	>1	yes	yes	no	yes	given
454	SNNPR	57	57		163	163		Measured		17 8 2013	4	9	9		66	66		30-34	Married	primary education	self-employee	other	>35	no formal education	daily laborer	male	4	>18	3-4	3-4	3-4	>18	health_facility	no	yes	Very big	3-6	1-3	yes	0	1-3	1-3	yes	<1	yes	no	no	yes	not given
455	SNNPR	53	53		158	158		Measured		12 12 2013	0	3.3	3.3		49	49		25-29	Married	no formal education	farmer	other	25-29	primary education	farmer	male	0	>18	1-2	1-2	1-2	>18	health_facility	no	yes	Average	3-6	1-3	yes	0	1-3	1-3	yes	<1	yes	no	no	yes	not given
456	SNNPR	49.1	49.1		153.5	153.5		Measured		29 7 2013	5	6.5	6.5		62.5	62.5		25-29	Married	primary education	housewife	housewife	25-29	no formal education	farmer	female	5	>18	1-2	1-2	1-2	>18	health_facility	no	yes	Average	3-6	>=4	yes	0	1-3	1-3	yes	<1	yes	no	no	yes	not given
457	Somali	60.9	60.8		169.6	169.7		Measured		12 7 2013	5	7.7	7.6	7.6	66.2	66.3		>35	Married	no formal education	farmer	other	>35	no formal education	farmer	male	5	dont know	>5	>5	>5	>18	house	no	yes	Average	3-6	>=4	no	0	1-3	1-3	yes	>1	yes	no	yes	yes	given
458	SNNPR	53.4	53.4		158.5	158		Measured		7 10 2013	2	6.4	6.4		57.8	57.8		30-34	Married	no formal education	housewife	housewife	>35	primary education	farmer	female	2	>18	3-4	1-2	1-2	>18	health_facility	no	yes	Average	3-6	>=4	yes	0	1-3	>=4	yes	<1	yes	no	no	yes	not given
459	Somali	60.2	60.2		170.3	170.3		Measured		98 10 2013	2	3.7	3.7		55.8	55.8		30-34	Married	no formal education	farmer	other	>35	no formal education	farmer	female	2	<18	>5	>5	>5	>18	house	no	no	Average	3-6	>=4	yes	0	1-3	1-3	yes	<1	yes	no	no	yes	not given
460	Somali	57	57		165	165		Measured		98 7 2013	5	6.5	6.5		68.9	68.8		25-29	Married	no formal education	housewife	housewife	30-34	no formal education	farmer	female	5	<18	>5	>5	>5	>18	house	no	no	Very big	<3	>=4	no	1	1-3	1-3	yes	<1	yes	yes	yes	yes	not given
461	Somali	49.4	49.4		153	153		Measured		23 9 2013	2	4.6	4.6		56	56		15-19	Married	primary education	housewife	housewife	20-24	primary education	daily laborer	female	2	<18	1-2	1-2	1-2		health_facility	no	yes	Very big	<3	>=4	no	1	1-3	1-3	no						not given
462	SNNPR	54.3	54.3		160	160		Measured		11 10 2013	2	4.5	4.6		53	53		>35	Married	no formal education	housewife	housewife	>35	primary education	farmer	female	2	>18	>5	>5	>5	>18	health_facility	no	no	Very small	<3	>=4	no	1	1-3	1-3	yes	<1	yes	no	no	yes	not given
463	SNNPR	50.2	50		154.5	154.4		Measured		21 9 2013	2	5.9	5.9		62.1	62		30-34	Married	no formal education	housewife	housewife	>35	primary education	farmer	female	2	>18	>5	>5	>5	>18	health_facility	no	yes	Very small	<3	1-3	no	1	1-3	0	yes	<1	yes	no	no	yes	not given
464	SNNPR	57.5	57.1		164.1	164.2		Measured		6 5 2013	5	8.3	8.4		72.5	72.6		20-24	Married	primary education	farmer	other	25-29	primary education	farmer	female	5	>18	1-2	1-2	1-2		health_facility	no	yes	Very small	<3	>=4	yes	1	1-3	1-3	yes	<1	no	no	no	yes	given
465	SNNPR	57.5	57.4		165.2	165.3		Measured		8 10 2013	2	6.3	6.2		61.2	61.1		20-24	Married	secondary and above	housewife	housewife	25-29	primary education	merchant	male	2	>18	3-4	3-4	3-4	>18	health_facility	no	yes	Very big	<3	>=4	yes		>=4		yes	<1	yes	no	no	yes	not given
466	SNNPR	49.9	49.9		154	154.2		Measured		5 9 2013	3	5.4	5.4		57.5	57.4		30-34	Married	no formal education	housewife	housewife	>35	primary education	farmer	male	3	>18	>5	>5	>5	>18	health_facility	no	yes	Very small	3-6	1-3	yes	0	1-3	1-3	yes	<1	yes	no	no	yes	not given
467	Somali	57.3	57.3		165.5	165.4		Measured		13 11 2013	1	4.2	4.2		55.4	55.5		15-19	Married	no formal education	housewife	housewife	15-19	no formal education		male	1	<18	1-2	1-2	1-2	<18	health_facility	no	yes	Very big	3-6	1-3	no	0	1-3	1-3	yes	<1	yes	no	no	yes	not given
468	SNNPR	59.9	59.9		168.3	168.3		Measured		30 9 2013	2	6	6		59.1	59.1		15-19	Married	primary education	housewife	housewife	25-29	primary education	merchant	female	2	<18	1-2	1-2	1-2		health_facility	yes	yes	Very small	<3	>=4	yes	1	1-3	1-3	yes	<1	yes	no	no	yes	not given
469	Somali	49.5	49.5		154.3	154.3		Measured		15 11 2013	1	3.6	3.6		49.3	49.3		30-34	Married	no formal education	housewife	housewife	>35	no formal education	farmer	male	1	<18	>5	>5	>5	>18	house	no	yes	Average	>6	1-3	yes				yes	<1	yes	no	no	yes	not given
470	SNNPR	52.9	52.5		159.9	159.8		Measured		25 8 2013	3	5.4	5.35		58.3	58.2		30-34	Married	primary education	housewife	housewife	>35	primary education	daily laborer	female	3	>18	>5	3-4	3-4	>18	health_facility	no	no	Very big	3-6	>=4	no	0	1-3	1-3	yes	<1	yes	no	no	yes	given
471	SNNPR	53.2	53.1		157.9	158		Measured		27 8 2013	3	5.7	5.8		59.8	59.9		25-29	Married	primary education	daily laborer	other	>35	primary education	jobless	male	3	>18	3-4	3-4	3-4	>18	health_facility	no	yes	Average	3-6	>=4	no	0	1-3	1-3	yes	<1	yes	no	no	yes	not given
472	SNNPR	55	55.1		160.1	160.2		Measured		20 7 2013	5	7.8	7.81		63	63.1		>35	Married	no formal education	housewife	housewife	>35	no formal education	farmer	male	5	>18	>5	>5	>5	>18	health_facility	no	yes	Average	<3	>=4	no	1	1-3	1-3	yes	<1	yes	no	no	yes	not given
473	Somali	59.4	59.4		170	170		Measured		98 9 2013	3	4.9	4.9		59	59		25-29	Single	no formal education	farmer	other	30-34	no formal education	farmer	female	3	>18	3-4	3-4	3-4	>18	health_facility	no	yes	Average	>6	1-3	no				yes	<1	yes	no	no	yes	given
474	SNNPR	49.4	49.4		155.1	155.1		Measured		22 7 2013	4	7.7	7.7		67	67		20-24	Married	primary education	housewife	housewife	25-29	primary education	farmer	male	4	>18	1-2	1-2	1-2		health_facility	no	yes	Average	<3	>=4	yes	1	1-3	1-3	yes	<1	yes	no	no	yes	not given
475	SNNPR	49.2	49.1		154	154.2		Measured		24 6 2013	5	7	7.1		67	67		25-29	Married	primary education	housewife	housewife	25-29	primary education	farmer	female	5	>18	1-2	1-2	1-2		health_facility	yes	yes	Average	3-6	>=4	no	0	1-3	1-3	yes	<1	yes	no	no	yes	given
476	SNNPR	55	55		160.3	160.3		Measured		6 10 2013	2	6	6		57	57		25-29	Married	secondary and above	self-employee	other	>35	secondary and above	daily laborer	male	2	>18	3-4	3-4	3-4	>18	health_facility	no	yes	Very big	<3	>=4	yes	1	1-3	>=4	yes	<1	yes	no	no	yes	given
477	Somali	57.9	57.9		166.2	166.1		Measured		9 9 2013	3	4	4		56.1	56.2		20-24	Married	no formal education	housewife	housewife	25-29	primary education	farmer	female	3	<18	3-4	3-4	3-4	<18	house	no	yes	Very small	<3	1-3	yes	1	1-3	0	yes	>1	yes	yes	yes	yes	given
478	SNNPR	57	57		165	165		Measured		18 9 2013	2	6	6		52	52		25-29	Married	primary education	housewife	housewife	25-29	primary education	farmer	female	2	>18	1-2	1-2	1-2	>18	health_facility	no	yes	Very small	3-6	>=4	yes	0	1-3	1-3	yes	<1	yes	no	no	yes	not given
479	SNNPR	52.6	52.5		156.5	156.6		Measured		14 9 2013	3	4.7	4.7		56.4	56.3		30-34	Married	no formal education	housewife	housewife	30-34	primary education	farmer	female	3	>18	3-4	3-4	3-4	>18	health_facility	no	yes	Average	3-6	>=4	yes	0	1-3	1-3	yes	<1	yes	no	no	yes	not given
480	SNNPR	53.2	53.2		160.4	160.3		Measured		18 7 2013	5	7.9	7.8	7.8	61.2	61		25-29	Married	primary education	housewife	housewife	30-34	primary education	farmer	female	5	>18	1-2	1-2	1-2	>18	health_facility	no	no	Very small	<3	>=4	yes	>=2	1-3	1-3	no						not given
481	SNNPR	57.8	57.8		165.5	165.5		Measured		12 7 2013	5	6.5	6.5		69.7	70		>35	Married	no formal education	housewife	housewife	>35	primary education	farmer	male	5	>18	>5	>5	>5	>18	house	no	no	Very small	3-6	1-3	no	0	1-3	1-3	yes	<1	yes	no	no	yes	not given
482	SNNPR	54.1	54.1		160.2	160.2		Measured		25 7 2013	5	7.3	7.3		69.2	69		25-29	Married	primary education	housewife	housewife	30-34	primary education	daily laborer	female	5	>18	1-2	1-2	1-2	>18	health_facility	no	yes	Very small	3-6	>=4	yes	0	1-3	1-3	yes	<1	yes	no	no	yes	not given
483	SNNPR	56.1	56.1		162.1	162		Measured		28 6 2013	5	6.7	6.7		63.1	63.2		30-34	Married	no formal education	farmer	other	>35	primary education	farmer	male	5	>18	>5	>5	>5	>18	house	no	yes	Average	3-6	>=4	yes	0	1-3	1-3	yes	>1	no	no	no	yes	not given
484	SNNPR	55.3	55.3		162	162		Measured		27 11 2013	0	3.6	3.5	3.5	56	56		>35	Married	primary education	merchant	other	>35	primary education	farmer	male	0	>18	>5	>5	>5	>18	health_facility	no	yes	Average	3-6	>=4	yes	0	1-3	1-3	yes	<1	yes	no	no	yes	not given
485	SNNPR	51.2	51.2		156.2	156.1		Measured		12 10 2013	2	6.1	6.1		51.2	51.1		>35	Married	primary education	housewife	housewife	>35	primary education	farmer	female	2	>18	>5	>5	>5	>18	health_facility	yes	yes	Very small	>6	1-3	yes				yes	<1	yes	no	no	yes	not given
486	SNNPR	55.3	55.4		162	162.1		Measured		29 10 2013	1	4.9	5		50	50.1		30-34	Married	no formal education	housewife	housewife	30-34	no formal education	farmer	female	1	>18	3-4	3-4	3-4	>18	health_facility	no	yes	Average	3-6	>=4	yes		1-3	1-3	no						not given
487	SNNPR	55	55.1		161.4	161.5		Measured		11 8 2013	4	6.2	6.2		66.5	66.8		25-29	Married	primary education	farmer	other	25-29	primary education	farmer	male	4	<18	3-4	3-4	1-2	>18	health_facility	no	yes	Very big	3-6	>=4	yes	0	1-3	1-3	yes	>1	yes	no	no	yes	not given
488	SNNPR	62.3	62.4		173.2	173.2		Measured		26 7 2013	5	6.8	6.8		63.1	63.2		25-29	Married	primary education	housewife	housewife	>35	primary education	farmer	female	5	>18	3-4	3-4	3-4	>18	health_facility	no	yes	Average	3-6	1-3	yes	0	1-3	1-3	yes	<1	yes	no	no	yes	not given
489	SNNPR	50.7	50.7		156.7	156.7		Measured		2 10 2013	2	6.2	6.2		66	66		30-34	Married	no formal education	farmer	other	>35	primary education	farmer	male	2	>18	>5	>5	>5	>18	health_facility	yes	yes	Average	3-6	>=4	yes	0	1-3	1-3	yes	<1	yes	no	no	yes	not given
490	Somali	47.9	47.9		152.2	152.4		Measured		23 10 2013	2	4.8	4.9	4.8	58.3	58.4		30-34	Married	no formal education	farmer	other	>35	no formal education	farmer	female	2	<18	3-4	3-4	3-4	<18	house	no	no	Average	<3	>=4	yes	>=2	1-3	1-3	yes	<1	yes	no	no	yes	not given
491	SNNPR	51.2	51.3		155.4	155.5		Measured		21 7 2013	5	6.2	6.3		64	64.1		25-29	Married	no formal education	housewife	housewife	>35	primary education	farmer	female	5	>18	3-4	1-2	1-2	>18	health_facility	no	yes	Average	<3	1-3	yes	1	1-3	1-3	yes	<1	yes	no	no	yes	not given
492	SNNPR	48.5	48.5		153.1	153.2		Measured		19 9 2013	3	5	5		56.2	56.1		30-34	Married	no formal education	housewife	housewife	>35	secondary and above	farmer	female	3	>18	>5	>5	>5	>18	health_facility	no	yes	Very big	3-6	>=4	no	0	1-3	1-3	yes	<1	yes	no	no	yes	not given
493	SNNPR	56.6	56	56.6	164	164		Measured		25 10 2013	2	4.7	4	4.7	61	61		30-34	Married	primary education	housewife	housewife	>35	primary education	farmer	female	2	>18	>5	>5	>5	>18	house	no	no	Average	3-6	1-3	no	0	1-3	1-3	yes	<1	yes	no	no	yes	not given
494	SNNPR	56.4	56.3		162.2	162.1		Measured		7 11 2013	1	4.2	4.2		56.3	56.2		>35	Married	secondary and above	farmer	other	>35	primary education	farmer	female	1	>18	>5	>5	>5	>18	health_facility	no	yes	Very small	3-6	>=4	yes	0	1-3	1-3	yes	<1	yes	no	no	yes	not given
495	SNNPR	52.7	52.7		160.2	160.2		Measured		28 10 2013	1	6.7	6.7		57	57		25-29	Married	no formal education	merchant	other	30-34	no formal education	farmer	female	1	>18	3-4	3-4	3-4	>18	health_facility	yes	yes	Average	>6	>=4	yes	0	0	>=4	yes	<1	yes	no	no	yes	not given
496	Somali	48.6	48.6		152	152		Measured		10 10 2013	2	3.5	3.5		56	56		30-34	Married	no formal education	farmer	other	>35	no formal education	farmer	female	2	<18	>5	>5	>5	<18	house	no	no	Very small	3-6	>=4	no	0	1-3	1-3	yes	<1	no	no	no	yes	not given
497	SNNPR	51.4	51.4		158.2	158.1		Measured		13 9 2013	3	6.4	6.4		58.1	58.2		25-29	Married	primary education	daily laborer	other	30-34	primary education	daily laborer	female	3	<18	3-4	3-4	3-4	<18	health_facility	no	yes	Very big	<3	>=4	yes	1	1-3	>=4	yes	<1	yes	no	no	yes	not given
498	Somali	59	59.1		168.9	169		Measured		98 98 2013	5	7.1	7.1		64	64		25-29	Married	primary education	housewife	housewife	30-34	no formal education	self-employee	female	5	>18	3-4	3-4	3-4	>18	health_facility	no	no	Very small	3-6	1-3	no	1	1-3	0	yes	<1	yes	no	no	yes	given
499	SNNPR	52.6	52.6		158.4	158.3		Measured		6 8 2013	4	6.7	6.7		63.1	63.1		30-34	Married	primary education	merchant	other	30-34	secondary and above	farmer	male	4	<18	>5	>5	3-4	>18	health_facility	yes	yes	Average	3-6	1-3	yes	0	1-3	1-3	yes	<1	yes	no	no	yes	not given
500	SNNPR	51	51.1		155.5	155.4		Measured		19 10 2013	2	4.8	4.9	4.8	58.1	58.2		>35	Married	no formal education	farmer	other	>35	primary education	farmer	male	2	<18	>5	>5	>5	<18	health_facility	yes	yes	Very small	3-6	1-3	no	0	1-3	1-3	yes	<1	yes	no	no	yes	not given
501	SNNPR	57.6	57.6		165.5	165.6		Measured		26 8 2013	4	9.1	9.1		65.5	65.6		25-29	Married	primary education	farmer	other	>35	primary education	farmer	male	4	>18	1-2	1-2	1-2	>18	health_facility	yes	yes	Very small	<3	>=4	yes	>=2	1-3	1-3	yes	<1	no	no	no	yes	not given
502	SNNPR	49.3	49.3		152.5	152.4		Measured		20 6 2013	5	6.5	6.5		64.5	64.4		>35	Married	primary education	farmer	other	>35	primary education	farmer	male	5	<18	>5	>5	>5	>18	health_facility	no	yes	Very big	3-6	>=4	yes	0	1-3	1-3	yes	<1	yes	no	no	yes	not given
503	SNNPR	53.2	35.15	53.2	160.5	160.5		Measured		19 9 2013	2	6.5	6.5		62.2	62.2		30-34	Married	primary education	housewife	housewife	>35	secondary and above	farmer	male	2	<18	>5	>5	>5	<18	health_facility	no	yes	Average	3-6	>=4	yes	0	1-3	1-3	yes	<1	yes	no	no	yes	not given
504	SNNPR	52.8	52.8		159	160		Measured		16 10 2013	0	6.8	6.8		61.3	61.1		20-24	Married	primary education	housewife	housewife	30-34	primary education	farmer	male	0	<18	1-2	1-2	1-2	<18	health_facility	no	yes	Very small	3-6	>=4	yes	0	1-3	1-3	yes	<1	yes	no	no	yes	not given
505	SNNPR	49.3	49.2		153.3	153.2		Measured		98 11 2013	1	4.7	4.7		54.5	54.4		25-29	Married	no formal education	housewife	housewife	>35	no formal education	farmer	male	1	>18	3-4	3-4	3-4	>18	health_facility	no	yes	Average	3-6	>=4	yes	0	1-3	1-3	yes	<1	yes	no	no	yes	not given
506	Somali	62.4	62.4		171	171		Measured		98 7 2013	5	7.5	7.5		70	70		25-29	Married	no formal education	housewife	housewife	30-34	no formal education	farmer	female	5	<18	>5	>5	>5	>18	house	no	no	Very big	3-6	1-3	no	0	1-3	1-3	yes	<1	yes	yes	no	yes	not given
507	SNNPR	60	60		167.2	167.1		Measured		30 8 2013	3	7.5	7.5		72	72		20-24	Married	primary education	housewife	housewife	>35	primary education	self-employee	male	3	>18	1-2	1-2	1-2		health_facility	yes	no	Average	>6	1-3	no	0	0	1-3	yes	<1	no	no	no	yes	given
508	SNNPR	47.9	47.9		150.1	150.2		Measured		1 8 2013	4	6.1	6.1		60.1	60.2		25-29	Married	primary education	housewife	housewife	30-34	primary education	farmer	female	4	>18	3-4	3-4	3-4	>18	health_facility	no	yes	Average	3-6	1-3	yes	0	1-3	1-3	yes	<1	yes	no	no	yes	not given
509	SNNPR	52.2	52.2		157.3	157.4		Measured		26 10 2013	1	5.3	5.3		60	60		30-34	Married	primary education	housewife	housewife	>35	primary education	farmer	male	1	>18	3-4	3-4	3-4	>18	health_facility	no	yes	Very small	3-6	>=4	no	0	1-3	1-3	yes	<1	yes	no	no	yes	not given
510	SNNPR	44.8	44.8		146.4	146.4		Measured		12 8 2013	2	6.4	6.4		59.5	59.5		30-34	Married	primary education	housewife	housewife	>35	primary education	farmer	male	2	>18	3-4	3-4	3-4	>18	health_facility	no	yes	Very big	<3	>=4	yes	1	1-3	1-3	yes	<1	yes	no	no	yes	not given
511	SNNPR	48	48		150.2	150.1		Measured		6 7 2013	4	6	6		62	62		>35	Married	no formal education	housewife	housewife	>35	no formal education	farmer	male	4	>18	>5	>5	>5	>18	health_facility	no	yes	Very small	3-6	>=4	no	0	1-3	>=4	yes	<1	yes	no	no	yes	not given
512	Somali	56.7	56.7		163.8	163.7		Measured		8 7 2013	5	10.1	10.1		73.8	73.7		20-24	Married	no formal education	housewife	housewife	20-24	secondary and above	daily laborer	female	5	>18	1-2	1-2	1-2		house	no	no	Average	>6	1-3	no	0	0	1-3	yes	<1	yes	no	no	yes	given
513	SNNPR	56.6	56.5		163.4	163.5		Measured		9 7 2013	5	5.4	5.4		62	62		>35	Married	no formal education	housewife	housewife	>35	primary education	farmer	female	5	<18	>5	>5	>5	>18	health_facility	no	yes	Average	3-6	>=4	no	0	1-3	1-3	yes	<1	yes	no	no	yes	not given
514	SNNPR	47.5	47.5		150.1	150.2		Measured		13 9 2013	3	6.4	6.4		61	61		25-29	Married	primary education	housewife	housewife	30-34	primary education	farmer	female	3	>18	3-4	3-4	3-4	>18	health_facility	no	yes	Very big	<3	>=4	no	1	1-3	1-3	yes	<1	yes	no	no	yes	not given
515	SNNPR	57.2	57.2		164	165		Measured		20 6 2013	0	8.6	8.6		66	66.5		20-24	Married	primary education	housewife	housewife	30-34	secondary and above	farmer	male	0	>18	1-2	1-2	1-2	>18	health_facility	no	no	Average	3-6	>=4	yes	0	1-3	1-3	yes	<1	yes	no	no	yes	not given
516	Somali	53.2	53.2		157.7	157.5		Measured		21 11 2013	0	3.6	3.6		54.2	54.3		20-24	Married	primary education	housewife	housewife	>35	no formal education	farmer	male	0	>18	1-2	1-2	1-2	>18	house	no	yes	Very small	3-6	1-3	yes	1	1-3	0	yes	<1	no	no	no	yes	not given
517	SNNPR	50.6	50.6		154.6	154.7		Measured		6 11 2013	1	3.8	3.9	3.9	54.1	54.1		25-29	Married	primary education	housewife	housewife	>35	primary education	merchant	male	1	<18	>5	>5	>5	<18	health_facility	no	no	Very big	>6	1-3	no	0	0	1-3	yes	<1	yes	no	no	yes	not given
518	SNNPR	53.1	53.1		158	157.9		Measured		12 10 2013	2	5.1	5.2	5.2	57	57		>35	Married	no formal education	farmer	other	>35	no formal education	farmer	female	2	>18	>5	>5	>5	>18	health_facility	no	yes	Average	3-6	>=4	yes	1	1-3	1-3	yes	<1	yes	no	no	yes	not given
519	SNNPR	58.9	58.9		167.5	167.5		Measured		7 10 2013	2	5.3	5.3		56.4	56.4		25-29	Married	no formal education	housewife	housewife				male	2	>18	3-4	3-4	3-4	<18	health_facility	no	yes	Average	<3	>=4	no	>=2	1-3	1-3	yes	<1	yes	no	no	yes	not given
520	SNNPR	52	52		157.2	157.1		Measured		3 10 2013	3	6.3	6.3		55.5	55.3		>35	Married	no formal education	housewife	housewife	>35	no formal education	farmer	female	3	>18	>5	>5	>5	>18	health_facility	no	no	Very small	3-6	>=4	yes	0	1-3	1-3	yes	<1	yes	yes	yes	yes	not given
521	SNNPR	47	47		148.2	148.3		Measured		20 6 2013	5	7	7		73	73		25-29	Married	no formal education	housewife	housewife				male	5	>18	1-2	1-2	1-2		health_facility	no	yes	Very small	<3	>=4	no	>=2	1-3	1-3	yes	<1	yes	no	no	yes	not given
522	SNNPR	50	50.2		156.1	156.2		Measured		25 8 2013	3	7.8	7.9	7.8	66	66		>35	Married	no formal education	housewife	housewife	>35	primary education	farmer	female	3	>18	>5	>5	>5	>18	house	no	no	Very small	3-6	>=4	no	0	1-3	1-3	yes	<1	yes	no	no	yes	not given
523	SNNPR	50.8	50.9		155.6	155.6		Measured		9 9 2013	3	7.3	7.3		69.3	69.4		20-24	Married	primary education	housewife	housewife	25-29	primary education	farmer	male	3	>18	1-2	1-2	1-2	>18	health_facility	no	yes	Very big	3-6	>=4	no	0	1-3	1-3	yes	<1	yes	no	no	yes	not given
524	SNNPR	48.5	48.6		153	153		Measured		6 12 2013	0	3.3	3.3		52	52.1		25-29	Married	primary education	housewife	housewife	25-29	primary education	farmer	female	0	<18	3-4	3-4	3-4	>18	health_facility	no	no	Very small	3-6	>=4	no	0	1-3	1-3	yes	<1	yes	no	no	yes	not given
525	SNNPR	54.6	54.7		160.1	160.2		Measured		11 11 2013	1	3.7	3.8		49.5	49.5		25-29	Married	no formal education	housewife	housewife	25-29	primary education	farmer	female	1	>18	1-2	1-2	1-2	>18	health_facility	no	yes	Very big	3-6	>=4	yes	1	1-3	1-3	yes	<1	yes	no	no	yes	not given
526	SNNPR	58.5	58.5		167.2	167.2		Measured		17 10 2013	2	5.7	5.7		66	66		25-29	Married	primary education	housewife	housewife	>35	secondary and above	farmer	female	2	<18	3-4	3-4	3-4	<18	health_facility	no	yes	Very big	3-6	>=4	yes	0	1-3	1-3	yes	<1	yes	no	no	yes	not given
527	SNNPR	54.4	54.5		162.8	162.7		Measured		1 12 2013	1	4.4	4.4		49.3	49.2		30-34	Married	primary education	housewife	housewife	30-34	secondary and above	farmer	male	1	>18	3-4	3-4	3-4	>18	health_facility	no	yes	Average	<3	>=4	yes	1	1-3	1-3	yes	<1	yes	no	no	yes	not given
528	SNNPR	52	52		159	159		Measured		1 7 2013	5	7	7		67.4	67.5		20-24	Married	primary education	housewife	housewife	>35	primary education	farmer	female	5	<18	3-4	3-4	3-4	<18	health_facility	no	yes	Average	3-6	>=4	yes	0	1-3	>=4	yes	<1	yes	no	no	yes	not given
529	SNNPR	47.5	47.5		151.5	151.6		Measured		28 6 2013	5	8.1	8.1		69.7	69.8		30-34	Married	primary education	housewife	housewife	>35	primary education	farmer	female	5	>18	3-4	3-4	3-4	>18	house	no	no	Very small	3-6	1-3	yes	0	1-3	1-3	yes	<1	yes	no	no	yes	given
530	SNNPR	55.2	55.3		160.9	161		Measured		20 12 2013	0	3.4	3.4		41	41.1		25-29	Married	primary education	housewife	housewife				female	0	>18	3-4	3-4	3-4	>18	health_facility	no	yes	Average	3-6	>=4	yes	0	1-3	1-3	yes	<1	yes	no	no	yes	not given
531	Somali	47.9	47.9		152.5	152.4		Measured		98 8 2013	4	6.5	6.5		67	67.1		20-24	Married	no formal education	housewife	housewife	20-24	no formal education	farmer	male	4	<18	1-2	1-2	1-2		house	no	yes	Very small	>6	1-3	no				yes	<1	yes	no	no	yes	given
532	SNNPR	53.1	53		158.5	158.4		Measured		18 7 2013	5	6.8	6.7		67	67.2		20-24	Married	primary education	housewife	housewife	30-34	no formal education	farmer	female	5	<18	1-2	1-2	1-2	>18	health_facility	no	yes	Very big	3-6	>=4	yes	0	1-3	1-3	yes	<1	yes	no	no	yes	not given
533	SNNPR	51.8	51.8		158	158		Measured		1 7 2013	5	10.4	10.4		72	72		>35	Married	no formal education	housewife	housewife	>35	no formal education	farmer	female	5	>18	>5	>5	>5	>18	health_facility	no	yes	Very big	3-6	>=4	yes	0	1-3	1-3	yes	<1	yes	no	no	yes	not given
534	Somali	53.3	53.2		159.5	159.6		Measured		30 6 2013	5	8.3	8.4		69.1	69.2		>35	Married	no formal education	housewife	housewife	>35	secondary and above	daily laborer	male	5	>18	3-4	3-4	3-4	>18	house	no	no	Average	3-6	>=4	no	1	1-3	1-3	yes	<1	yes	no	no	yes	not given
535	SNNPR	57.7	57.7		164.4	164.5		Measured		10 10 2013	2	4.9	4.9		60	59.9		30-34	Married	primary education	farmer	other				female	2	<18	3-4	3-4	3-4	<18	health_facility	no	yes	Very small	<3	>=4	yes	1	1-3	1-3	yes	<1	yes	no	no	yes	not given
536	SNNPR	53.2	53.1		160.6	160.6		Measured		18 12 2013	0	3.3	3.4	3.3	52.2	52.3		20-24	Married	primary education	housewife	housewife	20-24	secondary and above	self-employee	female	0	>18	1-2	1-2	1-2		health_facility	no	yes	Average	3-6	>=4	no	0	1-3	1-3	yes	<1	yes	no	no	yes	not given
537	Somali	63	63		168.6	168.9		Measured		25 6 2013	5	8.5	8.5		76.1	76.5		>35	Married	no formal education	farmer	other	>35	no formal education	farmer	male	5	>18	>5	>5	>5	>18	house	no	yes	Average	<3	>=4	yes	0	1-3	1-3	yes	<1	yes	no	no	yes	not given
538	SNNPR	52	52		155	155		Measured		29 10 2013	1	5.4	5.4		60	60		20-24	Married	primary education	housewife	housewife	25-29	primary education	farmer	female	1	>18	1-2	1-2	1-2		health_facility	no	yes	Average	3-6	1-3	no	0	1-3	1-3	yes	<1	yes	no	no	yes	not given
539	SNNPR	60.5	60.5		166	166		Measured		14 10 2013	2	5	5.1		50	50		15-19	Married	secondary and above	farmer	other	25-29	secondary and above	farmer	female	2	<18	1-2	1-2	1-2		health_facility	no	yes	Average	3-6	>=4	yes	0	1-3	1-3	yes	>1	no	no	no	yes	not given
540	SNNPR	51.4	51.4		153.5	153.5		Measured		5 10 2013	2	5.4	5.4		56.1	56.3		>35	Married	primary education	housewife	housewife	>35	primary education	farmer	female	2	>18	>5	3-4	3-4	>18	health_facility	yes	no	Very small	3-6	>=4	yes	0	1-3	1-3	yes	>1	yes	yes	no	yes	not given
541	SNNPR	61.8	61.8		168	168		Measured		30 6 2013	5	7.2	7.2		65.3	65.3		25-29	Married	no formal education	housewife	housewife	30-34	no formal education	farmer	female	5	>18	1-2	1-2	1-2		health_facility	no	yes	Average	3-6	>=4	no	0	1-3	1-3	yes	<1	yes	no	no	yes	not given
542	SNNPR	54.4	54.2		156.6	156.5		Measured		17 10 2013	2	4.1	4		57	57.2		20-24	Married	no formal education	merchant	other	25-29	primary education	farmer	female	2	dont know	3-4	1-2	1-2	dont know	health_facility	no	yes	Very small	3-6	>=4	yes	0	1-3	1-3	yes	<1	yes	no	no	yes	not given
543	SNNPR	56.2	56.3		161.1	161.2		Measured		15 11 2013	1	5.7	5.7		57.4	57.3		>35	Married	primary education	housewife	housewife	>35	primary education	farmer	male	1	>18	>5	>5	>5	>18	health_facility	no	no	Average	>6	1-3	yes	0	0	1-3	yes	<1	yes	no	no	yes	not given
544	SNNPR	60.1	60		166.6	166.5		Measured		12 10 2013	2	6.2	6.3		60	59.8		25-29	Married	primary education	housewife	housewife	30-34	primary education	farmer	male	2	>18	1-2	1-2	1-2	>18	health_facility	no	no	Very small	3-6	>=4	no	0	1-3	1-3	yes	<1	yes	no	no	yes	not given
545	Somali	48.8	48.8		150	150		Measured		3 11 2013	1	4	4		54	54		20-24	Married	no formal education	housewife	housewife	30-34	no formal education	farmer	female	1	<18	3-4	3-4	3-4	<18	house	no	no	Average	>6	1-3	yes	0	0	1-3	yes	<1	yes	no	no	yes	not given
546	Somali	63.1	63.1		168	168		Measured		98 9 2013	1	6.7	6.7		62	62.2		25-29	Married	no formal education	housewife	housewife	>35	no formal education	farmer	male	1	dont know	3-4	3-4	3-4	dont know	house	no	no	Very big	>6	1-3	no	0	0	1-3	yes	<1	yes	no	no	yes	not given
547	SNNPR	52.4	52.4		154	153.9		Measured		23 6 2013	5	6.5	6.4		59.3	59.2		30-34	Married	no formal education	farmer	other				male	5	>18	3-4	3-4	3-4	>18	house	no	no	Average	3-6	1-3	no	0	1-3	1-3	yes	<1	yes	no	no	yes	given
548	SNNPR	50.6	50.7		152.1	151.9		Measured		18 8 2013	4	6.1	6.2	6.2	55.4	55.4		25-29	Married	primary education	farmer	other	30-34	primary education	farmer	female	4	>18	3-4	3-4	3-4	>18	health_facility	no	no	Very small	3-6	>=4	yes	0	1-3	1-3	yes	<1	yes	no	no	yes	not given
549	SNNPR	53.6	53.5		157	157.1		Measured		7 10 2013	2	4.3	4.3		60.1	60.2		>35	Married	no formal education	housewife	housewife	>35	no formal education	farmer	female	2	>18	>5	>5	>5	>18	health_facility	no	yes	Very small	3-6	1-3	yes	0	0	1-3	yes	<1	yes	no	no	yes	not given
550	SNNPR	43.3	43.4		140	139.9		Measured		6 7 2013	5	6.2	6.2		58	57.8		>35	Single	primary education	housewife	housewife				female	5	never married	1-2	1-2	1-2		house	no	no	Average	>6	1-3	no	0	0	1-3	yes	<1	yes	no	no	yes	given
551	SNNPR	56.8	56.8		159.8	160		Measured		16 8 2013	4	7.8	7.8		65.2	65.4		25-29	Married	primary education	housewife	housewife	30-34	primary education	farmer	female	4	>18	3-4	3-4	3-4	>18	health_facility	no	yes	Average	<3	>=4	yes	>=2	1-3	1-3	yes	<1	yes	no	no	yes	not given
552	SNNPR	58.2	58.2		161.2	161.3		Measured		21 8 2013	3	5.8	5.8		61.2	61.3		30-34	Married	no formal education	housewife	housewife	>35	primary education	farmer	male	3	>18	3-4	3-4	3-4	>18	health_facility	no	no	Average	3-6	>=4	yes	0	1-3	1-3	yes	<1	yes	no	no	yes	not given
553	SNNPR	53.8	53.8		156.2	156.3		Measured		20 10 2013	2	4.3	4.3		52.1	52.2		30-34	Married	primary education	housewife	housewife	>35	primary education	daily laborer	male	2	>18	3-4	3-4	3-4	>18	health_facility	no	yes	Very small	3-6	>=4	no	0	1-3	1-3	yes	<1	yes	no	no	yes	not given
554	SNNPR	55.8	55.8		161	161		Measured		25 8 2013	3	5.5	5.5		58	58		15-19	Married	primary education	housewife	housewife	20-24	primary education	farmer	female	3	>18	1-2	1-2	1-2		health_facility	no	yes	Very small	<3	>=4	no	1	1-3	1-3	yes	<1	yes	no	no	yes	not given
555	Somali	57.2	57.2		161	161		Measured		13 6 2013	5	7.4	7.4		71	71		20-24	Married	primary education	housewife	housewife	30-34	secondary and above	daily laborer	male	5	<18	3-4	3-4	3-4	<18	house	no	yes	Average	3-6	>=4	yes	0	1-3	1-3	yes	<1	yes	no	no	yes	not given
556	Somali	64	64.1		168.9	169		Measured		3 11 2013	1	4.6	4.6		55.9	56		20-24	Married	secondary and above	housewife	housewife	25-29	secondary and above	daily laborer	male	1	>18	3-4	3-4	3-4	>18	house	no	yes	Average	<3	>=4	yes	>=2	1-3	1-3	yes	<1	yes	no	no	yes	not given
557	SNNPR	53.1	53.2		157	157.1		Measured		15 12 2013	0	3	3		43.1	43.2		25-29	Married	no formal education	housewife	housewife	25-29	primary education	farmer	female	0	>18	1-2	1-2	1-2		health_facility	no	yes	Very small	3-6	>=4	yes	0	1-3	1-3	yes	<1	yes	no	no	yes	not given
558	SNNPR	53.9	53.9		156	155.5		Measured		15 7 2013	5	7.1	7.2	7.2	65.5	65.3		30-34	Married	no formal education	housewife	housewife	30-34	no formal education	farmer	male	5	>18	3-4	3-4	3-4	>18	house	no	no	Very small	3-6	>=4	no	0	1-3	1-3	yes	<1	yes	no	no	yes	not given
559	Somali	59.9	59.9		165.3	165.3		Measured		5 11 2013	1	7.3	7.3		58.4	58.4		>35	Married	no formal education	housewife	housewife	>35	no formal education	farmer	male	1	>18	>5	>5	>5	>18	house	no	yes	Very small	3-6	>=4	yes		1-3	>=4	yes	>1	yes	no	no	yes	not given
560	Somali	58.1	58.1		164.3	164.2		Measured		9 8 2013	4	6.3	6.3		61.6	61.5		20-24	Married	no formal education	farmer	other	30-34	no formal education	farmer	male	4	<18	1-2	1-2	1-2	>18	house	no	no	Very small	3-6	1-3	yes	0	1-3	1-3	yes	<1	yes	no	yes	yes	given
561	Somali	63.4	63.4		169	169		Measured		27 11 2013	1	3.6	3.6		48	48		25-29	Married	no formal education	housewife	housewife	>35	no formal education	farmer	male	1	>18	3-4	3-4	3-4	>18	house	no	no	Very small	<3	1-3	no	1	0	1-3	yes	<1	yes	no	no	yes	given
562	Somali	53.9	53.8		156.4	156.5		Measured		28 11 2013	0	3.3	3.3		50.5	50.1		20-24	Married	no formal education	housewife	housewife	25-29	no formal education	daily laborer	female	0	<18	>5	3-4	3-4	>18	house	no	yes	Very small	>6	1-3	no	0	0	1-3	no						not given
563	SNNPR	52.8	52.7		155.9	156		Measured		3 7 2013	4	7	7		63	63		>35	Married	primary education	housewife	housewife	>35	primary education	farmer	male	4	>18	>5	>5	>5	dont know	health_facility	no	yes	Very small	3-6	>=4	yes	0	1-3	1-3	yes	<1	yes	no	no	yes	given
564	SNNPR	62.9	62.9		167.3	167.4		Measured		7 8 2013	4	6.5	6.5		63.4	63.5		25-29	Married	primary education	housewife	housewife	>35	primary education	farmer	male	4	>18	3-4	3-4	3-4	>18	health_facility	no	yes	Average	3-6	>=4	yes	0	1-3	1-3	yes	<1	yes	no	no	yes	not given
565	SNNPR	53.2	53.2		155.6	155.7		Measured		5 9 2013	3	6.8	6.8		59.2	59.2		25-29	Married	primary education	housewife	housewife	25-29	primary education	farmer	male	3	<18	3-4	3-4	3-4	>18	health_facility	no	yes	Very big	3-6	>=4	yes	0	1-3	1-3	yes	<1	no	no	no	yes	not given
566	SNNPR	55.4	55.5		158.4	158.3		Measured		8 10 2013	2	6.7	6.8		63.4	63.5		>35	Married	primary education	housewife	housewife	>35	secondary and above	farmer	female	2	>18	>5	>5	>5	>18	health_facility	no	no	Very small	>6	>=4	yes	0	>=4	1-3	yes	<1	yes	no	no	yes	not given
567	SNNPR	58	58.1		162	162.1		Measured		27 11 2013	1	4.5	4.6		50	50.1		20-24	Married	primary education	housewife	housewife	25-29	secondary and above	jobless	male	1	>18	1-2	1-2	1-2		health_facility	yes	yes	Average	<3	>=4	yes	1	1-3	1-3	yes	<1	yes	no	no	yes	not given
568	SNNPR	53.2	53.3		154.5	154.3		Measured		25 10 2013	2	5.5	5.4		60	59.8		25-29	Married	primary education	housewife	housewife	30-34	primary education	farmer	male	2	>18	3-4	1-2	1-2	>18	health_facility	no	yes	Very big	3-6	>=4	no	0	1-3	1-3	yes	>1	yes	no	no	yes	not given
569	SNNPR	50	50.1		151	151.1		Measured		4 7 2013	5	6.4	6.5		65.1	65.2		>35	Married	no formal education	housewife	housewife	>35	primary education	farmer	male	5	<18	>5	>5	>5	>18	health_facility	no	yes	Very small	3-6	>=4	no	0	1-3	1-3	yes	<1	yes	no	no	yes	not given
570	SNNPR	51.8	51.8		153.2	153.1		Measured		30 11 2013	1	3.8	3.8		51.5	51.4		>35	Married	primary education	housewife	housewife	>35	secondary and above	farmer	male	1	>18	>5	>5	>5	>18	house	no	no	Average	>6	1-3	no				yes	<1	yes	no	no	yes	not given
571	SNNPR	55.1	55.1		158.3	158.3		Measured		23 8 2013	4	5.8	5.8		68.1	68.1		25-29	Married	primary education	housewife	housewife	>35	primary education	farmer	female	4	<18	>5	>5	>5	>18	health_facility	no	no	Average	3-6	1-3	no	0	1-3	1-3	yes	<1	yes	no	no	yes	given
572	SNNPR	54.8	54.8		156.2	156.1		Measured		10 10 2013	1	5.5	5.5		59	59		25-29	Married	primary education	housewife	housewife	>35	primary education	farmer	female	1	>18	3-4	3-4	3-4	>18	health_facility	no	yes	Average	3-6	>=4	yes	0	1-3	1-3	yes	<1	yes	no	no	yes	not given
573	SNNPR	54	54.1		155.1	155		Measured		10 7 2013	5	7.1	7.1		60.3	60.2		20-24	Married	secondary and above	housewife	housewife	30-34	secondary and above	self-employee	female	5	>18	3-4	1-2	1-2	>18	health_facility	no	yes	Average	3-6	>=4	yes	0	1-3	1-3	yes	<1	yes	no	no	yes	not given
574	SNNPR	53.7	53.8		156	156.1		Measured		29 10 2013	1	4.2	4.3		50	50.1		30-34	Married	no formal education	housewife	housewife	>35	primary education	farmer	male	1	>18	3-4	3-4	3-4	>18	house	no	no	Very small	>6	1-3	yes				yes	<1	yes	no	no	yes	not given
575	SNNPR	59	59		163.2	163.1		Measured		24 10 2013	1	5.3	5.3		57	57		25-29	Married	primary education	housewife	housewife	>35	primary education	farmer	male	1	>18	3-4	3-4	3-4	>18	health_facility	no	yes	Average	<3	>=4	no	1	1-3	1-3	yes	<1	yes	no	no	yes	not given
576	SNNPR	58.3	58.3		161.5	161.5		Measured		11 8 2013	4	6.6	6.6		64.7	64.8		25-29	Married	primary education	housewife	housewife	25-29	secondary and above	farmer	male	4	dont know	1-2	1-2	1-2	>18	health_facility	no	no	Average	3-6	1-3	no	0	1-3	1-3	yes	<1	yes	no	no	yes	not given
577	Somali	67.8	67.8		177.1	177.2		Measured		12 10 2013	2	5.7	5.7		62.5	62.5		>35	Married	no formal education	housewife	housewife	>35	no formal education	farmer	male	2	<18	>5	>5	>5	<18	health_facility	no	yes	Average	>6	1-3	no				yes	<1	yes	no	no	yes	not given
578	SNNPR	54.5	54.6		158	158		Measured		25 7 2013	5	7.8	7.9	7.8	72	72		25-29	Married	secondary and above	farmer	other	>35	primary education	farmer	male	5	>18	3-4	3-4	3-4	>18	health_facility	yes	yes	Very big	<3	1-3	yes	1	>=4	1-3	yes	<1	yes	no	no	yes	not given
579	SNNPR	53.2	53.2		154.5	154.4		Measured		2 10 2013	2	5	5.1		58	58.1		30-34	Married	primary education	self-employee	other	>35	primary education	farmer	male	2	>18	3-4	3-4	3-4	>18	health_facility	no	yes	Very small	3-6	1-3	yes				yes	<1	yes	no	no	yes	not given
580	SNNPR	55.2	55.3		158.1	158.2		Measured		15 11 2013	1	4.1	4		50.2	50		30-34	Married	primary education	self-employee	other	>35	primary education	farmer	female	1	>18	3-4	3-4	3-4	>18	health_facility	no	no	Average	3-6	>=4	no	0	1-3	1-3	yes	<1	no	no	no	yes	not given
581	SNNPR	53.1	53.1		154.1	154.1		Measured		7 8 2013	4	7	7		63.4	63.4		30-34	Married	no formal education	housewife	housewife	>35	primary education	farmer	male	4	>18	>5	>5	>5	>18	health_facility	yes	no	Very small	<3	>=4	yes	>=2	1-3	1-3	yes	<1	yes	no	no	yes	not given
582	SNNPR	51.1	51.1		153.9	153.9		Measured		15 8 2013	4	8	8		58.3	58.3		30-34	Married	primary education	housewife	housewife	>35	primary education	farmer	male	4	<18	>5	>5	>5	<18	health_facility	no	no	Average	3-6	>=4	no	0	1-3	1-3	yes	<1	yes	no	no	yes	not given
583	Somali	60.8	60.8		166.6	166.4		Measured		22 10 2013	1	7.3	7.2		63.2	63.2		30-34	Married	no formal education	farmer	other	>35	no formal education	farmer	male	1	>18	3-4	3-4	3-4	>18	house	no	no	Very big	>6	1-3	no	0	0	1-3	yes	<1	yes	no	no	yes	given
584	SNNPR	54	53.9		157.5	157.3		Measured		3 8 2013	4	6.8	6.7		63	62	6	20-24	Married	secondary and above	daily laborer	other	25-29	secondary and above	daily laborer	female	4	>18	1-2	1-2	1-2		health_facility	no	no	Average	<3	>=4	yes	1	1-3	1-3	yes	<1	yes	no	no	yes	not given
585	Somali	62.7	62.7		168	168		Measured		98 11 2013	1	5.2	5.2		46	46		>35	Married	no formal education	housewife	housewife	>35	no formal education	farmer	male	1	never married	3-4	3-4	3-4	dont know	house	no	no	Very small	>6	1-3	no				yes	>1	no	no	no	yes	not given
586	SNNPR	50.9	50.9		153.4	153.3		Measured		8 3 2013	4	6.4	6.4		64.4	64.3		25-29	Married	no formal education	housewife	housewife	>35	no formal education	farmer	female	4	<18	3-4	3-4	3-4	<18	health_facility	no	yes	Very small	3-6	>=4	yes	0	1-3	1-3	yes	<1	no	no	no	yes	not given
587	SNNPR	54.1	54.2		158.6	158.5		Measured		15 8 2013	4	7.6	7.5		63.5	63.4		30-34	Married	no formal education	housewife	housewife	>35	primary education	farmer	female	4	dont know	>5	>5	>5	dont know	health_facility	no	no	Average	3-6	>=4	yes	0	1-3	1-3	yes	<1	yes	no	no	yes	not given
588	Somali	54	54		156	54	156	Measured		98 9 2013	3	5.9	5.9		53	53		>35	Married	no formal education	housewife	housewife	>35	no formal education	farmer	female	3	dont know	1-2	1-2	1-2	dont know	house	no	no	Very big	<3	>=4	no	>=2	1-3	1-3	yes	<1	yes	no	no	yes	not given
589	Somali	57.3	57.4		162.1	162.3		Measured		6 10 2013	2	4.8	4.8		55.1	55.2		15-19	Married	primary education	housewife	housewife	25-29	secondary and above	merchant	female	2	<18	1-2	1-2	1-2		health_facility	no	yes	Very small	<3	1-3	yes	1	1-3	1-3	yes	<1	yes	no	no	yes	given
590	SNNPR	50.5	50.5		150.3	150.4		Measured		10 11 2013	1	5	5		40	40		>35	Married	primary education	housewife	housewife	>35	secondary and above	jobless	male	1	<18	>5	>5	>5	>18	health_facility	no	yes	Very big	3-6	>=4	yes	0	1-3	1-3	yes	<1	yes	no	no	yes	given
591	SNNPR	61.3	61.3		167.2	167.3		Measured		2 7 2013	5	7	7		61	61.1		20-24	Married	secondary and above	housewife	housewife				male	5	>18	1-2	1-2	1-2		health_facility	no	yes	Very big	3-6	>=4	yes	0	1-3	1-3	yes	<1	yes	no	no	yes	not given
592	SNNPR	53.1	53.1		154.5	154.3		Measured		16 7 2013	5	6.9	6.8	6.8	59.7	59.8		25-29	Married	primary education	housewife	housewife	30-34	primary education	farmer	female	5	<18	3-4	3-4	3-4	>18	health_facility	no	yes	Very small	<3	>=4	yes	>=2	1-3	1-3	yes	<1	yes	yes	no	yes	not given
593	SNNPR	58.6	58.6		163	163.1		Measured		2 12 2013	0	4.3	4.3		51.1	51.1		25-29	Married	primary education	housewife	housewife	30-34	secondary and above	farmer	male	0	<18	3-4	3-4	3-4	>18	health_facility	no	yes	Average	3-6	>=4	yes	0	1-3	1-3	yes	<1	yes	no	no	yes	not given
594	SNNPR	61.4	61.4		167.3	167.3		Measured		13 10 2013	2	5.2	5.2		60	60		20-24	Married	secondary and above	housewife	housewife	25-29	primary education	merchant	female	2	<18	1-2	1-2	1-2	>18	health_facility	no	yes	Average	<3	>=4	no	1	1-3	1-3	yes	<1	yes	no	no	yes	not given
595	Somali	57.2	57.3		163.1	163.2		Measured		19 10 2013	1	5.4	5.5		50.1	50.2		25-29	Married	no formal education	housewife	housewife	>35	primary education	farmer	female	1	<18	>5	>5	>5	>18	house	no	no	Average	3-6	1-3	no				yes	<1	yes	no	no	yes	not given
596	SNNPR	56.1	56.2		159.2	159.2		Measured		6 10 2013	2	6.5	6.6		58.5	58.5		30-34	Married	no formal education	housewife	housewife	>35	no formal education	farmer	female	2	>18	>5	>5	>5	>18	health_facility	no	yes	Average	3-6	>=4	no	0	1-3	1-3	yes	<1	yes	no	no	yes	not given
597	SNNPR	63.5	63.6		168.2	168.5		Measured		9 10 2013	3	5.3	5.2		53.6	53.5		30-34	Married	secondary and above	housewife	housewife	30-34	no formal education	self-employee	male	3	>18	3-4	3-4	3-4	>18	health_facility	no	no	Very big	3-6	>=4	yes	0	1-3	>=4	yes	<1	yes	no	no	yes	not given
598	SNNPR	53.7	53.7		156.4	156.4		Measured		98 9 2013	4	6.4	6.4		66	66		30-34	Married	no formal education	farmer	other	>35	no formal education	farmer	male	4	>18	3-4	3-4	3-4	>18	health_facility	no	yes	Very small	3-6	>=4	yes	0	1-3	1-3	yes	<1	no	no	no	yes	not given
599	SNNPR	55.5	55.5		160	160		Measured		26 8 2013	5	7.5	7.5		69	69		25-29	Married	no formal education	housewife	housewife	30-34	no formal education	farmer	female	5	<18	>5	>5	>5	<18	health_facility	no	no	Average	3-6	1-3	no	0	1-3	1-3	yes	<1	yes	no	no	yes	not given
600	Somali	62	62		168.4	168.5		Measured		21 6 2013	5	8	8		74.5	74.6		20-24	Married	no formal education	housewife	housewife	25-29	no formal education	farmer	female	5	<18	3-4	3-4	3-4	>18	health_facility	no	yes	Very big	3-6	1-3	no	0	1-3	1-3	yes	<1	yes	no	no	yes	given
601	SNNPR	56.1	56.1		161.3	161.3		Measured		25 11 2013	0	5.3	5.3		60.5	60.5		25-29	Married	no formal education	farmer	other	>35	no formal education	farmer	male	0	<18	>5	>5	3-4	>18	health_facility	no	yes	Very small	3-6	>=4	yes	0	1-3	1-3	yes	<1	yes	no	no	yes	not given
602	SNNPR	57.6	57.6		162.5	162.4		Measured		11 8 2013	3	5.6	5.6		60.2	60.2		>35	Married	primary education	housewife	housewife	>35	primary education	farmer	female	3	>18	>5	>5	>5	>18	health_facility	no	yes	Very small	3-6	>=4	yes	0	1-3	1-3	yes	<1	yes	no	no	yes	not given
603	Somali	65	65		170.3	170.2		Measured		98 98 2013	5	6.5	6.5		65	65		20-24	Married	no formal education	housewife	housewife	20-24	no formal education	farmer	male	5	<18	3-4	3-4	3-4	<18	health_facility	no	yes	Average	3-6	1-3	no	1	1-3	1-3	yes	<1	yes	no	no	yes	given
604	Somali	59	59		164.5	164.8		Measured		5 7 2013	5	7.3	7.3		67.8	67.9		30-34	Married	primary education	farmer	other	>35	no formal education	farmer	male	5	<18	>5	>5	>5	<18	house	no	yes	Average	3-6	1-3	no	0	0	1-3	yes	<1	yes	no	no	yes	given
605	SNNPR	48	48		148.5	148.3		Measured		5 9 2013	3	3.5	3.5		56.2	56.2		30-34	Married	no formal education	housewife	housewife	>35	no formal education	farmer	male	3	dont know	>5	>5	3-4	dont know	health_facility	no	yes	Very small	3-6	>=4	yes	0	1-3	1-3	yes	<1	yes	no	no	yes	not given
606	SNNPR	59.6	59.6		165	165		Measured		2 12 2013	0	2.9	2.9		50	50		>35	Married	no formal education	self-employee	other	>35	no formal education	farmer	male	0	<18	>5	>5	>5	<18	house	no	yes	Average	>6	1-3	no	0	0	1-3	yes	<1	yes	no	no	yes	not given
607	Somali	63.3	63.3		169.1	169		Measured		6 12 2013	0	3.6	3.6		53.2	53.3		30-34	Married	no formal education	housewife	housewife	>35	no formal education	farmer	female	0	<18	3-4	3-4	3-4	>18	health_facility	no	no	Average	3-6	1-3	no	0	1-3	1-3	yes	<1	yes	no	yes	yes	given
608	SNNPR	59	59		165	165.1		Measured		18 8 2013	4	5.5	5.5		59	59		20-24	Married	secondary and above	housewife	housewife	30-34	secondary and above	farmer	female	4	>18	1-2	1-2	1-2	>18	health_facility	no	yes	Very small	3-6	>=4	yes	0	1-3	1-3	yes	<1	yes	no	no	yes	not given
609	SNNPR	53.6	53.5		156.5	156.5		Measured		9 10 2013	2	6.3	6.3		61.2	61.3		25-29	Married	primary education	housewife	housewife	30-34	secondary and above	farmer	male	2	>18	1-2	1-2	1-2	>18	health_facility	no	yes	Average	>6	1-3	no				yes	<1	yes	no	no	yes	not given
610	SNNPR	51	50.9		153.4	153.3		Measured		22 10 2013	1	5.8	5.7		57.5	57.4		20-24	Married	primary education	housewife	housewife	25-29	primary education	farmer	male	1	>18	1-2	1-2	1-2		health_facility	no	yes	Average	3-6	1-3	yes	0	1-3	1-3	yes	<1	yes	no	no	yes	not given
611	SNNPR	51.8	51.8		153.4	153.4		Measured		21 11 2013	4	4.8	4.8		62.1	62.1		25-29	Married	primary education	housewife	housewife	25-29	primary education	farmer	female	4	>18	3-4	3-4	3-4	>18	health_facility	no	no	Very small	3-6	1-3	no	0	1-3	1-3	yes	<1	yes	no	no	yes	not given
612	Somali	62.3	62.2		167.1	167.1		Measured		11 12 2013	0	3.9	3.9		49	49		15-19	Married	no formal education	housewife	housewife	25-29	primary education	farmer	male	0	<18	1-2	1-2	1-2	<18	health_facility	no	no	Average	>6	1-3	no				yes	<1	yes	no	no	yes	not given
613	SNNPR	56	56.1		158	158.1		Measured		7 8 2013	5	6.3	6.2		64	64.2		30-34	Married	primary education	housewife	housewife	>35	no formal education	farmer	male	5	>18	>5	>5	>5	>18	health_facility	no	yes	Average	3-6	>=4	yes	0	1-3	>=4	yes	<1	yes	no	no	yes	not given
614	SNNPR	52.7	52.6		155.3	155.4		Measured		8 10 2013	2	4.8	4.7		55.5	55.6		30-34	Married	primary education	farmer	other	>35	primary education	farmer	female	2	<18	>5	>5	>5	<18	health_facility	no	yes	Very small	3-6	>=4	yes	0	1-3	1-3	yes	<1	no	no	no	yes	not given
615	SNNPR	49.8	49.8		152	152.1		Measured		13 12 2013	0	3.3	3.3		54.5	54.4		25-29	Married	no formal education	housewife	housewife	30-34	primary education	farmer	male	0	>18	1-2	1-2	1-2	>18	health_facility	no	yes	Average	3-6	>=4	yes	0	1-3	1-3	yes	<1	yes	no	no	yes	given
616	SNNPR	54.5	54.5		158	158		Measured		10 10 2013	2	6.4	6.4		60	60		30-34	Married	no formal education	housewife	housewife	>35	secondary and above	daily laborer	male	2	<18	>5	>5	>5	>18	house	no	no	Average	3-6	>=4	no	0	1-3	1-3	yes	<1	yes	no	no	yes	not given
617	Somali	54.1	54.1		156.4	156.3		Measured		7 7 2013	5	6.5	6.5		66.3	66.4		30-34	Married	primary education	housewife	housewife	30-34	secondary and above	self-employee	male	5	>18	1-2	1-2	1-2		health_facility	no	no	Very big	3-6	>=4	yes	0	1-3	>=4	yes	<1	yes	no	yes	yes	given
618	SNNPR	55.2	55.2		158.2	158.3		Measured		20 11 2013	1	5.8	5.8		60.8	60.9		25-29	Married	primary education	housewife	housewife	30-34	primary education	farmer	female	1	<18	3-4	3-4	3-4	<18	health_facility	no	no	Average	3-6	>=4	yes	0	1-3	1-3	yes	>1	yes	no	no	yes	not given
619	Somali	61.2	61.18		168	168		Measured		98 7 2013	5	6.4	6.4		66	66		25-29	Married	no formal education	housewife	housewife	30-34	secondary and above	farmer	male	5	>18	3-4	3-4	3-4	>18	house	no	no	Very big	<3	>=4	no	1	1-3	1-3	yes	<1	no	yes	no	yes	not given
620	SNNPR	52.4	52.3		154	154.1		Measured		9 7 2013	5	6.4	6.5		64.2	64.1		20-24	Married	primary education	housewife	housewife	30-34	primary education	farmer	male	5	<18	1-2	1-2	1-2	<18	health_facility	no	yes	Very small	<3	>=4	yes	1	1-3	1-3	yes	<1	no	no	no	yes	not given
621	SNNPR	57.4	57.4		160	160		Measured		12 9 2013	3	5	5		60	60		30-34	Married	no formal education	farmer	other	>35	no formal education	farmer	female	3	>18	>5	>5	3-4	>18	health_facility	no	yes	Very small	3-6	>=4	yes	0	1-3	1-3	yes	<1	yes	no	no	yes	not given
622	Somali	52.6	52.6		154	154		Measured		8 7 2013	5	5.4	5.4		61	61		20-24	Married	no formal education	housewife	housewife	30-34	no formal education	farmer	female	5	<18	3-4	3-4	3-4	<18	house	no	yes	Very small	3-6	1-3	no	0	1-3	0	yes	<1	yes	no	no	yes	not given
623	SNNPR	56.9	56.9		161	161.1		Measured		30 11 2013	0	5	5		55.2	55.3		20-24	Married	primary education	housewife	housewife	25-29	primary education	self-employee	female	0	<18	3-4	3-4	3-4	<18	house	no	no	Average	<3	>=4	yes	1	1-3	1-3	yes	<1	yes	no	no	yes	given
624	Somali	57	56.9		162.5	162.4		Measured		98 7 2013	5	5.6	5.6		60.4	60.5		20-24	Married	no formal education	daily laborer	other	25-29	no formal education	jobless	female	5	<18	1-2	1-2	1-2		house	no	no	Very small	3-6	1-3	no	0	1-3	1-3	yes	<1	no	no	no	yes	given
625	SNNPR	50.6	50.6		153.1	153.2		Measured		1 8 2013	4	4.4	4.4		57.5	57.4		>35	Married	no formal education	housewife	housewife	>35	primary education	farmer	male	4	>18	>5	>5	>5	>18	house	no	no	Very small	3-6	1-3	no	0	1-3	0	yes	>1	yes	no	no	yes	not given
626	SNNPR	53	53.1		154	154.1		Measured		5 10 2013	2	4.2	4.3		50	50.1		30-34	Married	no formal education	housewife	housewife	>35	no formal education	farmer	male	2	<18	3-4	3-4	3-4	>18	house	no	no	Very small	<3	1-3	yes	1	1-3	1-3	no						not given
627	Somali	55.7	55.7		160	160.1		Measured		98 7 2013	5	6	6		62	61.9		20-24	Married	no formal education	housewife	housewife	25-29	no formal education	farmer	female	5	>18	1-2	1-2	1-2		health_facility	yes	yes	Very small	<3	>=4	no	1	1-3	1-3	yes	>1	yes	no	no	yes	not given
628	SNNPR	56.5	56.7		161.1	161.2		Measured		21 9 2013	2	5.5	5.6		62.1	62.2		>35	Married	no formal education	housewife	housewife	>35	primary education	farmer	female	2	<18	>5	>5	>5	<18	health_facility	no	yes	Very big	3-6	1-3	no	0	1-3	1-3	yes	<1	yes	no	no	yes	not given
629	SNNPR	48.7	48.6		147.2	147.2		Measured		10 9 2013	3	5.3	5.2		62.5	62.5		30-34	Married	no formal education	farmer	other	>35	primary education	farmer	male	3	>18	>5	>5	>5	>18	health_facility	no	no	Average	3-6	>=4	yes	0	1-3	1-3	yes	<1	yes	no	no	yes	not given
630	SNNPR	58.2	58.2		162	162		Measured		3 8 2013	4	7.5	7.5		63.5	63.5		25-29	Married	primary education	merchant	other	25-29	secondary and above	farmer	male	4	>18	1-2	1-2	1-2		health_facility	no	yes	Very big	<3	>=4	yes	1	1-3	1-3	yes	<1	yes	no	no	yes	not given
631	SNNPR	67.7	67.8		174.5	174.6		Measured		30 7 2013	4	8	8.1		67.3	67.4		25-29	Married	primary education	housewife	housewife	30-34	primary education	farmer	male	4	<18	3-4	3-4	3-4	>18	health_facility	no	yes	Average	3-6	1-3	no	0	1-3	1-3	yes	<1	yes	no	no	yes	not given
632	Somali	54.7	54.6		157.1	157.2		Measured		98 8 2013	4	5.2	5.2		66.2	66.1		30-34	Married	no formal education	housewife	housewife	>35	no formal education	farmer	male	4	<18	>5	>5	>5	<18	house	no	no	Very big	<3	>=4	yes	1	1-3	1-3	yes	<1	yes	no	yes	yes	not given
633	SNNPR	58.8	58.8		163.5	163.5		Measured		3 12 2013	0	3.1	3.1		50	50		25-29	Married	no formal education	housewife	housewife	>35	no formal education	farmer	female	0	<18	3-4	3-4	3-4	>18	house	no	yes	Very small	3-6	1-3	yes	0	1-3	1-3	yes	<1	yes	no	no	yes	not given
634	SNNPR	60.5	60.4		164.5	164.5		Measured		28 9 2013	3	6	5.9		69.7	69.6		30-34	Married	primary education	self-employee	other	30-34	primary education	farmer	male	3	>18	3-4	3-4	3-4	>18	health_facility	no	no	Average	<3	>=4	yes	1	1-3	1-3	yes	<1	no	no	no	yes	not given
635	SNNPR	58	58		161.2	161.6		Measured		1 10 2013	2	6.2	6.2		59.5	59.8		>35	Married	no formal education	farmer	other	>35	no formal education	farmer	male	2	<18	>5	>5	>5	<18	health_facility	no	yes	Average	<3	>=4	yes	1	1-3	1-3	yes	<1	no	no	no	yes	not given
636	Somali	62.6	62.6		170.5	170.5		Measured		10 7 2013	5	7.1	7.1		72	72		>35	Married	no formal education	merchant	other	>35	secondary and above	self-employee	male	5	<18	>5	>5	>5	<18	house	no	yes	Very big	3-6	1-3	yes		1-3		yes	<1	yes	no	no	yes	given
637	SNNPR	57.5	57.5		161.5	161.5		Measured		28 8 2013	5	8.4	8.4		71.5	71.5		20-24	Married	primary education	housewife	housewife	>35	no formal education	farmer	female	5	>18	1-2	1-2	1-2	>18	health_facility	no	yes	Average	<3	>=4	yes	1	1-3	1-3	yes	<1	yes	no	no	yes	not given
638	SNNPR	60.7	60.7		166.1	166.5		Measured		98 10 2013	4	7.2	7.2		64	64.5		25-29	Married	primary education	farmer	other	30-34	primary education	merchant	male	4	>18	1-2	1-2	1-2	>18	house	no	yes	Average	>6	1-3	yes			1-3	yes	>1	no	no	no	yes	not given
639	Somali	56.2	56.2		160.2	160.3		Measured		6 11 2013	1	5.7	5.8		53.1	53.2		>35	Married	no formal education	housewife	housewife	>35	no formal education	jobless	female	1	>18	>5	>5	>5	>18	house	no	no	Average	3-6	1-3	no				no						not given
640	SNNPR	66.4	66.5		173	173.1		Measured		1 7 2013	5	7.4	7.5		70	70		25-29	Married	secondary and above	merchant	other	>35	primary education	farmer	male	5	<18	3-4	3-4	3-4	>18	health_facility	yes	yes	Average	3-6	>=4	no	1	1-3	1-3	yes	<1	yes	no	no	yes	not given
641	SNNPR	55.9	55.9		159.7	159.7		Measured		30 7 2013	4	5.2	5.2		63.1	63.2		30-34	Married	primary education	housewife	housewife	30-34	primary education	farmer	male	4	<18	>5	>5	>5	>18	health_facility	no	no	Very small	3-6	>=4	no	0	1-3	>=4	yes	<1	yes	no	no	yes	not given
642	SNNPR	63.4	63.4		169.8	169.9		Measured		12 10 2013	2	5.9	5.9		61.5	61.6		25-29	Married	primary education	housewife	housewife	>35	secondary and above	merchant	female	2	>18	3-4	3-4	3-4	>18	health_facility	no	no	Average	3-6	>=4	yes	0	1-3	1-3	yes	<1	yes	no	no	yes	not given
643	Somali	59.5	59.5		163.5	163.6		Measured		3 7 2013	5	6.9	6.9		66.1	66.1		30-34	Married	no formal education	housewife	housewife	>35	primary education	farmer	female	5	<18	>5	>5	>5	<18	house	no	yes	Average	>6	1-3	yes				yes	<1	yes	no	no	yes	not given
644	SNNPR	54.4	54.5		157.8	157.7		Measured		10 11 2013	1	5.2	5.2		56	56		25-29	Married	primary education	housewife	housewife	30-34	primary education	merchant	male	1	>18	1-2	1-2	1-2	>18	health_facility	no	yes	Very big	3-6	>=4	no	0	0	>=4	yes	<1	yes	no	no	yes	not given
645	Somali	61.2	61.2		168.6	168.6		Measured		21 10 2013	2	5.4	5.4		62.1	61.9		15-19	Married	no formal education	housewife	housewife	20-24	no formal education	farmer	male	2	<18	3-4	1-2	1-2	<18	health_facility	no	no	Average	<3	>=4	yes	1	1-3	1-3	yes	<1	yes	no	no	yes	given
646	SNNPR	50.7	50.7		153	153		Measured		9 12 2013	0	4.3	4.3		54	54		30-34	Married	no formal education	housewife	housewife	>35	no formal education	daily laborer	male	0	>18	>5	>5	>5	>18	health_facility	no	yes	Very big	>6	1-3	yes	0	1-3	1-3	yes	<1	yes	no	no	yes	not given
647	SNNPR	50.5	50.5		153.1	153.3		Measured		12 10 2013	2	5.2	5.3		58.1	58		25-29	Married	primary education	farmer	other	>35	primary education	farmer	female	2	<18	3-4	3-4	3-4	<18	health_facility	no	yes	Very small	3-6	>=4	no	0	1-3	1-3	yes	<1	yes	no	no	yes	not given
648	SNNPR	51.5	51.5		154.1	154.2		Measured		7 10 2013	2	5	5		58.8	58.9		30-34	Married	primary education	housewife	housewife	>35	no formal education	farmer	female	2	>18	>5	>5	>5	>18	health_facility	no	yes	Very small	3-6	>=4	yes	0	1-3	1-3	yes	<1	yes	no	no	yes	not given
649	Somali	58.2	58.2		160.8	160.7		Measured		22 10 2013	2	4.9	4.9		61.1	61.2		20-24	Married	no formal education	housewife	housewife	25-29	no formal education	farmer	male	2	<18	1-2	1-2	1-2	>18	house	no	no	Average	3-6	1-3	yes	0	1-3	1-3	yes	<1	yes	no	no	yes	not given
650	SNNPR	54.6	54.7		154.5	154.8		Measured		1 8 2013	5	7.8	7.7		53.3	53.2		25-29	Married	no formal education	self-employee	other	30-34	no formal education	daily laborer	male	5	>18	>5	>5	>5	>18	health_facility	no	yes	Very big	3-6	>=4	yes	0	1-3	1-3	yes	<1	yes	no	no	yes	not given
651	SNNPR	63.6	63.6		168	168		Measured		20 8 2013	3	6.9	6.9		63	63		>35	Married	no formal education	housewife	housewife	>35	primary education	farmer	male	3	<18	>5	>5	3-4	<18	health_facility	no	yes	Very big	<3	>=4	yes	1	1-3	1-3	yes	<1	yes	no	no	yes	not given
652	SNNPR	64.1	64.2		168.1	168.3		Measured		8 12 2013	0	4.1	4.2	4.1	33.1	33.2		15-19	Married	primary education	farmer	other	20-24	no formal education	farmer	male	0	<18	1-2	1-2	1-2	>18	health_facility	no	yes	Very big	<3	>=4	yes	1	1-3	1-3	yes	<1	yes	no	no	yes	not given
653	Somali	56.3	56.4		157.6	157.6		Measured		5 9 2013	3	6.3	6.2		64.2	64.3		30-34	Married	no formal education	farmer	other	>35	no formal education	self-employee	male	3	<18	>5	>5	>5	>18	house	no	no	Average	3-6	>=4	no	0	1-3	1-3	yes	<1	yes	no	no	yes	not given
654	SNNPR	58	58		159.2	159.1		Measured		9 9 2013	2	6.2	6.2		62.1	62.2		20-24	Married	secondary and above	daily laborer	other	30-34	secondary and above	daily laborer	male	2	>18	1-2	1-2	1-2		health_facility	yes	yes	Average	<3	>=4	yes	1	1-3	7	yes	<1	yes	no	no	yes	not given
655	SNNPR	61.8	61.9		165.2	165.2		Measured		16 12 2013	0	4.5	4.6		62	62		25-29	Married	secondary and above	housewife	housewife	30-34	primary education	merchant	female	0	>18	3-4	3-4	3-4	>18	health_facility	no	yes	Very big	3-6	>=4	yes		1-3	1-3	yes	<1	yes	no	no	yes	not given
656	SNNPR	57.5	57.5		158.8	158.9		Measured		29 9 2013	2	6.7	6.7		58.3	58.4		>35	Married	no formal education	housewife	housewife	>35	no formal education	farmer	female	2	<18	>5	>5	>5	>18	health_facility	no	yes	Very big	3-6	>=4	no	0	1-3	1-3	yes	<1	yes	no	no	yes	not given
657	SNNPR	57.9	57.8		159.4	159.4		Measured		17 7 2013	4	6.1	6.1		67.7	67.7		30-34	Married	no formal education	farmer	other	>35	primary education	farmer	male	4	>18	>5	>5	>5	>18	health_facility	no	yes	Average	3-6	>=4	yes	0	1-3	1-3	yes	<1	yes	no	no	yes	not given
658	SNNPR	58.8	58.8		160.1	160.2		Measured		20 10 2013	2	4.6	4.6		54.6	54.7		25-29	Married	primary education	housewife	housewife	30-34	secondary and above	farmer	female	2	>18	1-2	1-2	1-2	>18	health_facility	no	yes	Very small	3-6	>=4	yes	0	1-3	1-3	yes	<1	yes	no	no	yes	not given
659	SNNPR	55.6	55.5		156.2	156.1		Measured		28 7 2013	4	7.1	7.1		6.8	6.9		>35	Married	no formal education	farmer	other	>35	primary education	farmer	male	4	>18	>5	>5	>5	>18	health_facility	no	yes	Average	<3	1-3	yes	>=2	1-3	1-3	yes	<1	yes	no	no	yes	not given
660	SNNPR	59.5	59.5		162.1	162.1		Measured		28 10 2013	2	5	5		58.3	58.2		25-29	Married	no formal education	farmer	other	>35	primary education	farmer	female	2	<18	>5	>5	>5	<18	health_facility	no	yes	Very big	3-6	>=4	no	0	1-3	1-3	no						not given
661	Somali	67.1	67.1		171	171		Measured		98 8 2013	3	6.3	6.3		64	64		15-19	Married	no formal education	housewife	housewife	30-34	secondary and above	jobless	female	3	<18	1-2	1-2	1-2		health_facility	no	yes	Very small	3-6	1-3	no	0	1-3	1-3	yes	<1	no	no	no	yes	not given
662	SNNPR	60.7	60.7		163.4	163.3		Measured		17 8 2013	4	7.8	7.8		66.3	66.4		20-24	Married	primary education	housewife	housewife	30-34	primary education	farmer	female	4	>18	1-2	1-2	1-2	>18	health_facility	no	yes	Very small	<3	>=4	yes	1	1-3	1-3	yes	<1	yes	no	no	yes	not given
663	SNNPR	48	48		145.1	145.1		Measured		5 12 2013	0	4	4		48	48		30-34	Married	no formal education	farmer	other	>35	primary education	farmer	female	0	>18	>5	>5	>5	>18	health_facility	no	yes	Average	3-6	>=4	no	0	1-3	1-3	yes	<1	yes	no	no	yes	not given
664	Somali	67.3	67.4		171.5	171.5		Measured		98 8 2013	4	6.5	6.5		63.2	63.2		25-29	Married	no formal education	housewife	housewife	30-34	no formal education	farmer	female	4	>18	>5	3-4	3-4	>18	house	no	no	Very small	3-6	1-3	no				yes	<1	no	no	no	yes	given
665	SNNPR	64.2	64.2		167.1	167.1		Measured		16 7 2013	5	10.1	10		72	72.1		>35	Married	secondary and above	farmer	other	>35	primary education	farmer	female	5	<18	>5	>5	>5	<18	health_facility	no	yes	Very big	>6	1-3	yes		1-3	1-3	yes	<1	yes	no	no	yes	not given
666	Somali	59.9	59.9		161.4	161.6		Measured		98 8 2013	5	7.2	7.2		69.5	69.7		30-34	Married	no formal education	farmer	other	>35	no formal education	farmer	male	5	>18	>5	3-4	3-4	>18	house	no	no	Very big	<3	>=4	yes	1	1-3	1-3	yes	<1	yes	no	no	yes	given
667	SNNPR	53	53		153.3	153.4		Measured		28 10 2013	5	7	7		63	63		25-29	Married	secondary and above	housewife	housewife	25-29	primary education	self-employee	male	5	>18	3-4	3-4	1-2	>18	health_facility	no	yes	Average	3-6	>=4	no	0	1-3	1-3	yes	<1	yes	no	no	yes	not given
668	SNNPR	50	50.1		148.1	148.2		Measured		3 9 2013	3	7.1	7.1		64	64.1		>35	Married	no formal education	housewife	housewife	>35	no formal education	farmer	male	3	<18	>5	>5	>5	<18	health_facility	yes	yes	Very big	3-6	1-3	yes	0	1-3	1-3	yes	<1	no	no	no	yes	not given
669	SNNPR	53.7	53.7		152.2	152.1		Measured		30 10 2013	1	6	6		50.2	50.3		30-34	Married	primary education	housewife	housewife	>35	primary education	farmer	male	1	<18	>5	>5	>5	>18	health_facility	yes	yes	Average	3-6	>=4	yes	0	1-3	1-3	yes	<1	yes	no	no	yes	not given
670	SNNPR	57.8	57.8		157.7	157.6		Measured		22 7 2013	5	7	7		66.8	66.9		30-34	Married	primary education	housewife	housewife	>35	primary education	farmer	female	5	>18	3-4	3-4	3-4	>18	health_facility	no	yes	Average	<3	>=4	yes	1	1-3	1-3	yes	<1	yes	no	no	yes	not given
671	SNNPR	65.1	65.1		168.5	168.5		Measured		24 10 2013	2	5.9	5.9		60.8	60.9		20-24	Married	primary education	housewife	housewife	>35	secondary and above	farmer	male	2	>18	1-2	1-2	1-2		health_facility	no	no	Average	3-6	>=4	yes	0	1-3	>=4	yes	<1	yes	no	no	yes	not given
672	SNNPR	61.2	61.1		164.7	164.8		Measured		6 10 2013	2	5.05	5.04		54.2	54.3		>35	Married	no formal education	farmer	other	>35	primary education	farmer	female	2	>18	>5	>5	>5	>18	health_facility	no	yes	Very big	<3	1-3	yes	0	1-3	1-3	yes	<1	yes	no	no	yes	not given
673	Somali	64.2	64.2		168.2	168.2		Measured		6 11 2013	1	5.1	5.1		60.1	60.2		>35	Married	no formal education	housewife	housewife	>35	no formal education	farmer	male	1	>18	>5	>5	>5	>18	house	no	no	Very big	>6	1-3	no				yes	<1	yes	no	no	yes	not given
674	SNNPR	57.7	57.7		159.6	159.7		Measured		8 10 2013	2	6.1	6.1		59.8	59.7		20-24	Married	primary education	self-employee	other	25-29	secondary and above	farmer	male	2	<18	3-4	3-4	3-4	<18	health_facility	yes	yes	Very big	<3	>=4	yes	1	1-3	1-3	yes	<1	yes	no	yes	yes	not given
675	Somali	60.9	60.9		163.5	163.8		Measured		2 12 2013	0	4	4.1		54	54.2		30-34	Married	no formal education	farmer	other	>35	primary education	farmer	female	0	<18	>5	>5	>5	dont know	house	no	yes	Average	>6	1-3	no	0	0	1-3	yes	<1	yes	no	no	yes	given
676	SNNPR	56.5	56.6		157.8	157.8		Measured		1 7 2013	5	6.6	6.6		71.1	71.1		30-34	Married	no formal education	housewife	housewife	30-34	primary education	farmer	male	5	<18	>5	>5	>5	<18	health_facility	no	yes	Average	3-6	>=4	no	0	1-3	>=4	yes	<1	yes	no	no	yes	not given
677	SNNPR	62.9	62.9		164.5	164.5		Measured		11 8 2013	4	6.5	6.5		66.5	66.6		>35	Married	no formal education	housewife	housewife	>35	primary education	farmer	male	4	>18	3-4	3-4	3-4	dont know	health_facility	no	yes	Very big	3-6	1-3	yes	0	1-3	1-3	yes	<1	yes	no	no	yes	not given
678	SNNPR	59.1	59.2		159.3	159.3		Measured		25 9 2013	3	6.5	6.4		60	59.8		30-34	Married	primary education	housewife	housewife	>35	primary education	farmer	male	3	>18	3-4	3-4	3-4	>18	health_facility	no	yes	Average	<3	>=4	yes	1	1-3	1-3	yes	<1	yes	no	no	yes	not given
679	SNNPR	59.6	59.6		162.3	162.2		Measured		5 9 2013	2	6.4	6.4		57	57		30-34	Married	secondary and above	housewife	housewife	>35	primary education	farmer	female	2	>18	3-4	3-4	3-4	>18	health_facility	no	yes	Very small	<3	>=4	no	1	1-3	1-3	yes	<1	yes	no	no	yes	not given
680	SNNPR	69.3	69.3		173.1	173.2		Measured		28 11 2013	0	3.8	3.8		52.5	52.3		25-29	Married	no formal education	farmer	other	>35	primary education	farmer	female	0	>18	1-2	1-2	1-2		health_facility	no	yes	Very small	3-6	>=4	yes	0	1-3	1-3	yes	<1	yes	no	no	yes	not given
681	SNNPR	53.5	53.4		152.2	152.2		Measured		1 10 2013	3	4.5	4.4		60.2	60.1		>35	Married	no formal education	farmer	other	>35	no formal education	farmer	female	3	>18	>5	>5	>5	>18	house	no	no	Very small	<3	>=4	yes	>=2	1-3	1-3	yes	>1	yes	no	no	yes	not given
682	SNNPR	56.1	56.1		156	156		Measured		8 7 2013	5	8.3	8.3		64.5	64.6		20-24	Married	no formal education	housewife	housewife	25-29	no formal education	farmer	male	5	<18	3-4	3-4	3-4	<18	health_facility	no	yes	Average	3-6	>=4	no	0	1-3	1-3	yes	<1	yes	no	no	yes	given
683	Somali	55.1	55.1		155.3	155.3		Measured		22 11 2013	1	3.3	3.3		49.1	49.2		30-34	Married	no formal education	housewife	housewife	>35	no formal education	farmer	female	1	>18	3-4	3-4	3-4	>18	house	no	yes	Average	3-6	1-3	no				yes	>1	yes	no	no	yes	given
684	SNNPR	54.7	54.6		153.5	153.6		Measured		26 9 2013	2	5.9	5.9		61	61.1		30-34	Married	primary education	merchant	other	>35	no formal education	merchant	male	2	>18	1-2	1-2	1-2	>18	health_facility	no	yes	Average	3-6	>=4	yes	0	1-3	1-3	yes	<1	yes	no	no	yes	not given
685	SNNPR	57.8	57.7		159.7	159.8		Measured		29 10 2013	1	6.7	6.5	6.5	56.8	58.7	56.6	>35	Married	primary education	housewife	housewife	>35	primary education	daily laborer	female	1	>18	3-4	3-4	1-2	>18	health_facility	no	yes	Average	3-6	1-3	yes	0	1-3	1-3	yes	<1	no	no	no	yes	not given
686	SNNPR	58.2	58.2		157.5	157.4		Measured		8 9 2013	2	5.6	5.6		58.3	58.4		>35	Married	no formal education	housewife	housewife	>35	no formal education	farmer	female	2	>18	>5	>5	>5	>18	health_facility	no	yes	Average	<3	>=4	yes	1	1-3	1-3	yes	<1	yes	no	no	yes	not given
687	SNNPR	54.6	54.6		154.1	154.1		Measured		10 9 2013	1	7.2	7.3		64	64.1		30-34	Married	primary education	farmer	other	>35	primary education	farmer	female	1	>18	>5	>5	>5	>18	health_facility	no	yes	Average	3-6	>=4	yes	0	1-3	1-3	yes	<1	yes	no	no	yes	not given
688	SNNPR	55.2	54.8		156.3	156.2		Measured		1 9 2013	3	5.9	5.9		64.3	64.3		30-34	Married	primary education	farmer	other	>35	primary education	merchant	female	3	>18	>5	>5	>5	>18	house	no	yes	Very big	3-6	>=4	yes		>=4	>=4	yes	<1	yes	no	no	yes	not given
689	Somali	64.1	64.1		167.5	167.4		Measured		98 9 2013	3	7.4	7.5		69	69		30-34	Married	no formal education	housewife	housewife	>35	primary education	farmer	female	3	<18	>5	>5	>5	>18	house	no	yes	Very big	3-6	>=4	no		1-3	1-3	yes	<1	no	no	no	yes	not given
690	SNNPR	63	63		167	166.8		Measured		6 10 2013	2	5.3	5.3		57.1	57.2		15-19	Married	secondary and above	housewife	housewife	25-29	secondary and above	daily laborer	female	2	>18	1-2	1-2	1-2		health_facility	no	yes	Average	3-6	>=4	yes	0	1-3	1-3	yes	<1	yes	no	no	yes	not given
691	SNNPR	60.4	60.4		163.4	163.4		Measured		98 8 2013	4	6.7	6.7		64	64		25-29	Married	no formal education	farmer	other	30-34	primary education	farmer	male	4	<18	>5	>5	>5	>18	health_facility	no	yes	Very small	3-6	1-3	yes	0	1-3	1-3	yes	<1	yes	no	no	yes	not given
692	SNNPR	57.1	57.1		157.8	157.7		Measured		4 10 2013	2	5.8	5.8		58.6	58.6		>35	Married	no formal education	housewife	housewife	>35	primary education	farmer	female	2	>18	>5	>5	3-4	>18	health_facility	no	yes	Very small	<3	>=4	yes	1	>=4	1-3	yes	>1	yes	no	no	yes	not given
693	SNNPR	58.2	58.3		159.2	159.3		Measured		10 11 2013	1	4.5	4.4		66	66.2		25-29	Married	no formal education	housewife	housewife	30-34	primary education	farmer	female	1	<18	3-4	3-4	3-4	<18	health_facility	no	yes	Very small	<3	>=4	yes	1	1-3	1-3	yes	<1	yes	no	no	yes	not given
694	SNNPR	57.3	57.2		159.5	159.3		Measured		5 9 2013	3	5.4	5.4		63.5	63.4		25-29	Married	no formal education	housewife	housewife	>35	primary education	farmer	female	3	<18	>5	>5	>5	dont know	health_facility	no	no	Average	3-6	>=4	yes	0	1-3	>=4	yes	<1	yes	no	no	yes	not given
695	SNNPR	59.9	59.9		160.1	160.2		Measured		8 11 2013	1	3.1	3.1		49	49		>35	Married	no formal education	housewife	housewife	>35	no formal education	farmer	male	1	<18	>5	>5	>5	>18	health_facility	no	yes	Very small	3-6	>=4	yes	0	1-3	1-3	yes	<1	yes	no	no	yes	not given
696	SNNPR	63.3	63.3		167	167		Measured		6 11 2013	5	9	9		73.1	73.2		25-29	Married	primary education	farmer	other	25-29	primary education	farmer	female	5	>18	1-2	1-2	1-2	>18	health_facility	no	yes	Average	3-6	>=4	yes	0	1-3	1-3	yes	<1	yes	no	no	yes	not given
697	SNNPR	62.4	62.4		163.5	163.4		Measured		4 10 2013	2	6.5	6.4		53.2	53		25-29	Married	no formal education	housewife	housewife	30-34	no formal education	farmer	female	2	>18	3-4	3-4	3-4	>18	house	no	no	Average	<3	>=4	yes	1	1-3	>=4	yes	<1	yes	no	no	yes	not given
698	SNNPR	60	60		161.6	161.6		Measured		6 10 2013	2	6.3	6	6	57	57		30-34	Married	no formal education	housewife	housewife	>35	no formal education	farmer	male	2	<18	3-4	3-4	3-4	<18	health_facility	no	no	Average	3-6	1-3	no	0	1-3	1-3	yes	<1	yes	no	no	yes	not given
699	SNNPR	58.7	58.6		159	159		Measured		28 10 2013	1	5	5		55	55		25-29	Married	primary education	housewife	housewife	>35	primary education	farmer	female	1	>18	3-4	3-4	3-4	>18	house	no	no	Average	3-6	1-3	no	0	1-3	1-3	yes	<1	yes	no	no	yes	not given
700	SNNPR	58.3	58.3		159.8	160		Measured		5 8 2013	4	6.1	6.1		63.2	63.1		20-24	Married	secondary and above	housewife	housewife				female	4	>18	1-2	1-2	1-2		health_facility	no	yes	Very small	<3	>=4	yes	1	1-3	1-3	yes	<1	yes	no	no	yes	not given
701	SNNPR	53.6	53.7		154.3	154.4		Measured		13 9 2013	3	5.5	5.6		63.1	63.2		25-29	Married	primary education	housewife	housewife	30-34	no formal education	farmer	male	3	>18	3-4	3-4	3-4	>18	health_facility	no	yes	Very small	3-6	>=4	no	0	1-3	1-3	yes	<1	yes	no	no	yes	not given
702	SNNPR	61.1	61.1		163.3	163.3		Measured		20 9 2013	2	3.1	3.1		55.6	55.6		25-29	Married	primary education	housewife	housewife	30-34	primary education	farmer	male	2	<18	3-4	3-4	3-4	>18	health_facility	no	yes	Very small	>6	1-3	yes	1	1-3	1-3	yes	<1	yes	no	no	yes	not given
703	SNNPR	57.9	57.9		158	158		Measured		13 11 2013	1	4.7	4.7		54	54		30-34	Married	no formal education	housewife	housewife	>35	no formal education	farmer	male	1	>18	>5	>5	>5	>18	health_facility	no	yes	Average	3-6	>=4	yes	0	1-3	1-3	yes	<1	yes	no	no	yes	not given
704	SNNPR	54.6	54.6		155.5	155.4		Measured		1 7 2013	5	6.5	6.5		63.2	63.3		15-19	Married	primary education	housewife	housewife	25-29	no formal education	farmer	female	5	<18	1-2	1-2	1-2		health_facility	no	yes	Average	<3	>=4	yes	1	1-3	1-3	yes	<1	yes	no	no	yes	not given
705	SNNPR	56	56		156.1	156.2		Measured		21 6 2013	5	7.5	7.5		65.1	65.2		20-24	Married	secondary and above	housewife	housewife	20-24	primary education	farmer	female	5	>18	1-2	1-2	1-2		health_facility	no	yes	Average	<3	>=4	no	1	1-3	1-3	yes	>1	yes	no	no	yes	not given
706	SNNPR	58.3	58.3		159	159.2		Measured		21 7 2013	4	7.1	7.1		64.5	64.5		>35	Married	no formal education	housewife	housewife	>35	primary education	farmer	male	4	>18	>5	>5	>5	>18	health_facility	no	no	Average	<3	>=4	no	1	1-3	1-3	yes	<1	yes	no	no	yes	not given
707	Somali	57.8	57.8		159.7	159.7		Measured		98 9 2013	3	4.3	4.3		58.4	58.4		25-29	Married	no formal education	farmer	other	>35	no formal education	farmer	female	3	<18	3-4	3-4	3-4	>18	house	no	no	Average	3-6	1-3	no	0	1-3	0	yes	<1	yes	no	no	yes	not given
708	SNNPR	49.8	49.78		147.5	147.4		Measured		29 11 2013	0	3.5	3.5		56.2	56.1		30-34	Married	primary education	daily laborer	other	30-34	no formal education	daily laborer	male	0	>18	3-4	3-4	3-4	>18	health_facility	no	yes	Average	3-6	>=4	yes	0	1-3	1-3	yes	<1	yes	no	no	yes	not given
709	SNNPR	66.5	66.4		171.5	171.4		Measured		29 10 2013	1	6	6.1		56	56		15-19	Married	primary education	merchant	other	25-29	secondary and above	merchant	female	1	<18	1-2	1-2	1-2		health_facility	no	yes	Average	3-6	1-3	yes	0	1-3	1-3	yes	<1	yes	no	no	yes	not given
710	Somali	61.5	61.5		164.3	164.2		Measured		18 11 2013	0	3.5	3.5		46	46		30-34	Married	no formal education	housewife	housewife	30-34	primary education	farmer	male	0	>18	>5	>5	>5	>18	house	no	yes	Very small	3-6	1-3	no				yes	>1	no	no	no	yes	given
711	SNNPR	52	52		150	150		Measured		16 11 2013	1	4.5	4.5		52	52		25-29	Married	primary education	housewife	housewife	30-34	primary education	farmer	female	1	>18	3-4	3-4	3-4	>18	health_facility	no	yes	Average	<3	>=4	yes	1	>=4	1-3	yes	<1	yes	no	no	yes	not given
712	SNNPR	64.2	64.3		167.6	167.7		Measured		17 11 2013	0	3.8	3.7		50.1	50.1		30-34	Married	primary education	housewife	housewife	>35	no formal education	self-employee	female	0	<18	3-4	3-4	3-4	>18	health_facility	no	no	Very small	3-6	>=4	no	0	0	>=4	yes	<1	yes	no	no	yes	not given
713	Somali	58.6	58.6		158	158		Measured		2 8 2013	5	7	7		67	67		15-19	Married	no formal education	farmer	other	20-24	primary education	farmer	male	5	<18	3-4	3-4	3-4	<18	house	no	no	Very small	>6	1-3	no				yes	<1	yes	no	no	yes	given
714	Somali	59.4	59.3		160.1	160		Measured		24 9 2013	3	6	6		59.4	59.3		>35	Married	no formal education	housewife	housewife	>35	no formal education	farmer	male	3	>18	>5	>5	>5	>18	house	no	yes	Average	3-6	1-3	yes	0	1-3	1-3	yes	<1	no	yes	yes	yes	given
715	SNNPR	57.7	57.7		159	159		Measured		16 11 2013	1	3.5	3.5		53	53		>35	Married	no formal education	housewife	housewife	>35	primary education	farmer	female	1	<18	>5	>5	>5	>18	health_facility	no	yes	Average	<3	>=4	yes	1	1-3	1-3	yes	<1	yes	no	no	yes	not given
716	SNNPR	56.7	56.7		157.3	157.4		Measured		28 6 2013	5	7.8	7.8		63.2	63.1		>35	Married	no formal education	merchant	other	>35	no formal education	farmer	male	5	<18	>5	>5	>5	<18	health_facility	no	no	Average	3-6	>=4	no	0	1-3	1-3	yes	<1	yes	no	no	yes	not given
717	Somali	56.5	56.4		157.2	157.3		Measured		98 10 2013	2	5.1	5.2	5.2	53.6	53.5		20-24	Married	no formal education	housewife	housewife	25-29	no formal education	daily laborer	female	2	>18	1-2	1-2	1-2		health_facility	no	yes	Average	3-6	1-3	yes	0	1-3	1-3	yes	>1	no	no	no	yes	not given
718	SNNPR	61.1	61.1		164.2	164.2		Measured		16 12 2013	0	3.1	3.1		48.9	48.9		>35	Married	no formal education	farmer	other	>35	primary education	farmer	female	0	>18	>5	>5	>5	>18	health_facility	no	yes	Very big	<3	>=4	no	1	1-3	1-3	yes	<1	yes	no	no	yes	given
719	Somali	55.4	55.4		156	156		Measured		6 8 2013	5	4	4		60	60		25-29	Married	no formal education	farmer	other	30-34	no formal education	farmer	female	5	>18	1-2	1-2	1-2	>18	house	no	yes	Very small	>6	1-3	no				yes	>1	yes	yes	no	yes	given
720	Somali	62.5	62.5		165.2	165.2		Measured		98 10 2013	2	4.8	4.8		62.2	62.2		>35	Married	no formal education	farmer	other	>35	no formal education	farmer	male	2	<18	>5	>5	>5	<18	house	no	no	Very big	3-6	>=4	yes	0	1-3	1-3	yes	<1	yes	no	no	yes	not given
721	Somali	61.4	61.4		162	162		Measured		98 10 2013	3	5.3	5.3		57	57		20-24	Married	no formal education	farmer	other	25-29	no formal education	farmer	female	3	<18	3-4	1-2	1-2	>18	house	no	no	Average	3-6	1-3	no	0	1-3	0	yes	>1	no	yes	no	yes	given
722	SNNPR	59.4	59.4		161.3	161.2		Measured		13 10 2013	2	5.2	5.2		58.1	58		15-19	Married	primary education	housewife	housewife				female	2	>18	1-2	1-2	1-2		health_facility	no	yes	Average	<3	>=4	yes	1	1-3	1-3	yes	<1	yes	no	no	yes	not given
723	SNNPR	59.2	59.1		160	160		Measured		14 10 2013	2	5.6	5.5		59	58.9		30-34	Married	primary education	housewife	housewife	>35	primary education	farmer	male	2	<18	>5	>5	>5	<18	health_facility	no	yes	Very small	3-6	>=4	yes	0	1-3	1-3	yes	<1	yes	no	no	yes	not given
724	SNNPR	61.2	61.2		162.3	162.3		Measured		1 10 2013	2	6.1	6.1		58.2	58.1		20-24	Married	primary education	housewife	housewife	25-29	secondary and above	farmer	male	2	>18	1-2	1-2	1-2	>18	health_facility	no	yes	Very big	3-6	1-3	yes	0	1-3	1-3	yes	<1	yes	no	no	yes	not given
725	Somali	56.1	56		157.3	157.4		Measured		98 10 2013	2	5.8	5.7		55.3	55.4		25-29	Married	no formal education	farmer	other	>35	no formal education	farmer	female	2	<18	3-4	3-4	3-4	>18	house	no	no	Very small	>6	>=4	no	0	0	7	yes	>1	no	no	yes	yes	given
726	SNNPR	58	58		157.2	157.1		Measured		27 9 2013	2	4.6	4.6		59.5	59.4		25-29	Married	secondary and above	housewife	housewife	25-29	primary education	self-employee	female	2	>18	3-4	3-4	3-4	>18	house	no	no	Very big	<3	>=4	yes	1	1-3	1-3	yes	<1	no	no	no	yes	not given
727	SNNPR	53.6	53.6		154	154		Measured		16 12 2013	0	2.5	2.5		47	47		30-34	Married	no formal education	housewife	housewife	>35	primary education	farmer	male	0	>18	>5	>5	>5	>18	health_facility	no	yes	Very small	3-6	>=4	no	0	1-3	1-3	yes	<1	yes	no	no	yes	not given
728	Somali	64.8	64.8		166.2	166.3		Measured		18 7 2013	5	7.5	7.5		63.4	63.4		20-24	Married	no formal education	farmer	other	30-34	primary education	farmer	female	5	<18	1-2	1-2	1-2	<18	house	no	no	Very small	3-6	1-3	no	0	1-3	1-3	yes	<1	yes	no	no	yes	not given
729	SNNPR	57.2	57.2		158.7	158.8		Measured		26 6 2013	5	5	5		62.2	62.1		>35	Married	primary education	farmer	other	>35	primary education	farmer	female	5	>18	>5	>5	>5	>18	health_facility	yes	yes	Average	3-6	>=4	yes	0	1-3	>=4	yes	<1	yes	no	no	yes	not given
730	Somali	58.1	58.2		159.7	159.7		Measured		21 6 2013	5	7.1	7.1		68.1	68.1		20-24	Married	no formal education	housewife	housewife	25-29	primary education	self-employee	male	5	>18	1-2	1-2	1-2	>18	health_facility	no	no	Very big	3-6	1-3	no	0	1-3	1-3	yes	<1	yes	yes	yes	yes	not given
731	SNNPR	61.1	61		161.4	161.3		Measured		30 11 2013	0	4.3	4.3		49.6	49.7		30-34	Married	no formal education	housewife	housewife	>35	no formal education	farmer	female	0	<18	>5	>5	>5	<18	house	no	yes	Average	3-6	>=4	yes	0	1-3	1-3	yes	<1	yes	no	no	yes	not given
732	SNNPR	59.8	60		161.4	161.5		Measured		12 9 2013	2	5.8	5.7		56.5	56.5		20-24	Married	primary education	housewife	housewife	25-29	primary education	farmer	male	2	>18	1-2	1-2	1-2		health_facility	no	no	Very small	<3	>=4	yes	1	1-3	1-3	yes	<1	yes	no	no	yes	not given
733	SNNPR	49.8	49.8		148.5	148.4		Measured		6 10 2013	2	5.3	5.2		59.1	59.2		30-34	Married	no formal education	housewife	housewife	>35	no formal education	farmer	male	2	>18	>5	>5	>5	>18	health_facility	yes	yes	Very small	3-6	>=4	yes	0	1-3	1-3	yes	<1	yes	no	no	yes	not given
734	Somali	60.1	60		162.2	162.1		Measured		98 8 2013	3	6	6		62	62		30-34	Married	no formal education	housewife	housewife	>35	no formal education	farmer	female	3	>18	>5	>5	>5	>18	house	no	no	Average	>6	1-3	no				yes	>1	yes	no	no	yes	given
735	SNNPR	53.9	54		154.3	154.3		Measured		22 8 2013	5	7.5	7.5		62.2	62.3		>35	Married	no formal education	housewife	housewife	>35	no formal education	farmer	male	5	>18	>5	>5	>5	>18	health_facility	no	yes	Average	3-6	>=4	yes	0	1-3	1-3	yes	<1	yes	no	no	yes	given
736	SNNPR	52.3	52.4		152.4	152.5		Measured		5 8 2013	5	7.4	7.3	7.3	75.1	75.2		25-29	Married	primary education	housewife	housewife	30-34	primary education	farmer	female	5	>18	1-2	1-2	1-2	>18	house	no	yes	Average	3-6	1-3	yes	0	1-3	1-3	yes	<1	yes	no	no	yes	not given
737	SNNPR	59.2	59.2		159.1	159.2		Measured		6 8 2013	4	5	5.1		62	62.2		>35	Married	no formal education	farmer	other	>35	primary education	farmer	male	4	>18	>5	>5	>5	>18	health_facility	no	no	Very small	3-6	>=4	yes	0	1-3	1-3	yes	<1	yes	no	no	yes	not given
738	Somali	65.9	65.9		170	170		Measured		98 9 2013	5	7.4	7.4		65.5	65.5		30-34	Married	no formal education	housewife	housewife	>35	no formal education	farmer	male	5	dont know	>5	>5	>5	dont know	health_facility	no	no	Very big	>6	1-3	no	0	1-3	1-3	no						not given
739	SNNPR	69.5	69.5		173.2	173.1		Measured		12 9 2013	4	7.3	7.3		68.4	68.5		>35	Married	secondary and above	housewife	housewife	>35	secondary and above	merchant	male	4	>18	>5	>5	>5	>18	health_facility	no	yes	Average	>6	1-3	yes	0	1-3	1-3	yes	<1	yes	no	no	yes	not given
740	Somali	65	65		168	168		Measured		7 7 2013	5	7.2	7.2		67	67		25-29	Married	primary education	housewife	housewife	30-34	primary education	farmer	female	5	<18	1-2	1-2	1-2	>18	house	no	yes	Very big	<3	1-3	yes	1	1-3	1-3	yes	<1	yes	no	no	yes	given
741	SNNPR	57.8	57.8		158	158.1		Measured		1 12 2013	0	3.7	3.7		51.5	51.4		20-24	Married	secondary and above	housewife	housewife	>35	secondary and above	daily laborer	female	0	>18	3-4	3-4	3-4	>18	health_facility	no	yes	Very big	<3	>=4	yes	1	1-3	1-3	yes	<1	yes	no	no	yes	not given
742	SNNPR	56.3	56.3		157.1	157.1		Measured		8 10 2013	2	4.6	4.6		56.3	56.3		15-19	Married	primary education	farmer	other	30-34	primary education	farmer	male	2	>18	1-2	1-2	1-2	>18	health_facility	no	yes	Average	3-6	>=4	yes	>=2	1-3	1-3	yes	<1	yes	no	no	yes	not given
743	SNNPR	57.2	57.2		156.2	156.2		Measured		2 8 2013	4	7.4	7.4		61.8	61.8		25-29	Married	no formal education	housewife	housewife	30-34	no formal education	farmer	female	4	<18	3-4	3-4	3-4	<18	health_facility	no	no	Average	3-6	1-3	no	0	1-3	1-3	yes	<1	yes	no	no	yes	not given
744	SNNPR	58.8	58.7		156.5	156.6		Measured		16 11 2013	1	5	5		57	57		25-29	Married	no formal education	housewife	housewife	25-29	primary education	farmer	male	1	>18	3-4	3-4	3-4	>18	health_facility	no	no	Very small	3-6	>=4	no	0	1-3	1-3	yes	<1	yes	no	no	yes	not given
745	SNNPR	51.5	51.6		145.1	145.1		Measured		4 11 2013	2	4.1	4.1		55.2	55.2		25-29	Married	primary education	housewife	housewife	>35	primary education	farmer	male	2	>18	3-4	3-4	3-4	>18	health_facility	no	no	Average	3-6	>=4	no	0	1-3	1-3	yes	<1	no	no	no	yes	not given
746	SNNPR	60	59.7		159	158.4		Measured		30 8 2013	3	6.7	6.6	6.7	52	52		25-29	Married	no formal education	housewife	housewife	30-34	secondary and above	farmer	male	3	>18	1-2	1-2	3-4	>18	health_facility	no	no	Very big	>6	>=4	yes	1	1-3	1-3	yes	<1	yes	no	no	yes	not given
747	Somali	64	64		164.6	164.6		Measured		98 8 2013	4	7.4	7.4		69	69		25-29	Married	no formal education	housewife	housewife	30-34	no formal education	farmer	female	4	<18	>5	>5	>5	<18	house	no	yes	Average	3-6	1-3	no		1-3	1-3	yes	<1	yes	no	no	yes	not given
748	SNNPR	52.3	52.3		147.1	147.2		Measured		6 8 2013	5	5.5	5.6		5.5	60.8	80.7	30-34	Married	no formal education	housewife	housewife	>35	primary education	farmer	female	5	>18	3-4	3-4	3-4	>18	house	no	yes	Average	>6	1-3	no	0	0	1-3	yes	<1	yes	no	no	yes	not given
749	SNNPR	56.2	56.2		152.1	152.2		Measured		5 12 2013	1	4.2	4.2		51	51		30-34	Married	no formal education	farmer	other	>35	no formal education	farmer	male	1	>18	>5	>5	>5	>18	health_facility	no	yes	Average	3-6	>=4	yes	0	1-3	1-3	yes	<1	yes	no	no	yes	not given
750	Somali	63.6	63.6		162.2	162.2		Measured		4 11 2013	0	4.4	4.4		57.8	57.8		20-24	Married	no formal education	farmer	other	25-29	primary education	farmer	female	0	<18	1-2	1-2	1-2	>18	house	no	no	Very small	<3	1-3	yes	1	1-3	1-3	yes	<1	yes	no	no	yes	not given
751	SNNPR	64.1	64.1		165.1	165.2		Measured		26 9 2013	2	6	6.1		62.2	62.1		30-34	Married	secondary and above	housewife	housewife	30-34	secondary and above	farmer	male	2	>18	1-2	1-2	1-2	>18	health_facility	no	no	Average	3-6	>=4	yes	0	1-3	1-3	yes	<1	yes	no	no	yes	not given
752	Somali	63.3	63.3		161.2	161.2		Measured		15 12 2013	0	3	3		48.1	48.1		20-24	Married	no formal education	housewife	housewife	>35	no formal education	jobless	female	0	<18	3-4	3-4	1-2	>18	house	no	yes	Average	>6	1-3	no				yes	<1	yes	no	yes	yes	not given
753	Somali	74	74		174.9	175		Measured		98 11 2013	1	7.9	7.9		71	71		>35	Married	no formal education	housewife	housewife	>35	no formal education	farmer	male	1	dont know	>5	>5	>5	dont know	house	no	no	Very big	3-6	1-3	no	1	1-3	1-3	yes	<1	yes	no	no	yes	given
754	Somali	67.1	67.2		167.6	167.5		Measured		9 8 2013	4	7	7		67.3	67.2		25-29	Married	secondary and above	merchant	other	>35	primary education	merchant	female	4	>18	3-4	3-4	3-4	>18	health_facility	no	yes	Average	3-6	>=4	no	0	1-3	1-3	yes	<1	no	no	no	yes	not given
755	SNNPR	62.9	62.9		162.3	162.4		Measured		21 9 2013	3	6.1	6.1		65.1	65.2		>35	Married	primary education	farmer	other	>35	primary education	farmer	female	3	>18	>5	>5	>5	>18	health_facility	no	yes	Average	3-6	1-3	yes	0	1-3	1-3	yes	>1	yes	no	no	yes	not given
756	Somali	59.8	59.8		159.1	159.1		Measured		16 10 2013	2	5.1	5.1		60.2	60.2		30-34	Married	secondary and above	housewife	housewife	>35	secondary and above	merchant	female	2	>18	>5	>5	3-4	>18	health_facility	no	no	Very big	>6	1-3	yes			1-3	yes	<1	yes	no	no	yes	not given
757	SNNPR	65.7	65.6		166.5	166.5		Measured		29 8 2013	3	6.4	6.5		59.1	59		30-34	Married	primary education	housewife	housewife	>35	secondary and above	daily laborer	male	3	<18	>5	>5	>5	<18	health_facility	no	no	Very small	<3	>=4	no		1-3	1-3	yes	<1	yes	no	no	yes	not given
758	Somali	67	67		166.7	166.8		Measured		15 6 2013	5	5.6	5.6		65	65.1		20-24	Married	no formal education	housewife	housewife	20-24	primary education	farmer	female	5	<18	1-2	1-2	1-2		health_facility	no	no	Very big	>6	>=4	yes	0	0	>=4	yes	<1	yes	no	no	yes	given
759	Somali	64.2	64.2		162	162		Measured		98 9 2013	4	7	7		64	64		30-34	Married	no formal education	housewife	housewife	>35	no formal education	farmer	male	4	dont know	>5	>5	3-4	dont know	house	no	no	Very small	>6	1-3	no				yes	<1	yes	yes	no	yes	not given
760	Somali	60.7	60.7		159.1	159.1		Measured		6 9 2013	3	5.6	5.6		60.7	60.7		15-19	Married	primary education	housewife	housewife	30-34	primary education	self-employee	female	3	<18	1-2	1-2	1-2		house	no	yes	Average	3-6	1-3	no	0	1-3	1-3	yes	>1	yes	no	yes	yes	not given
761	Somali	71.4	71.3		171.1	171.2		Measured		14 6 2013	4	6.1	6.1		65.4	65.3		20-24	Married	no formal education	housewife	housewife	30-34	no formal education	merchant	male	4	<18	>5	>5	>5	<18	health_facility	no	no	Average	3-6	>=4	no	0	1-3	1-3	yes	<1	yes	no	no	yes	given
762	SNNPR	57	57		154.2	154.1		Measured		15 7 2013	5	6.8	6.8		65.2	65.1		30-34	Married	no formal education	daily laborer	other	>35	no formal education	farmer	male	5	<18	>5	>5	>5	<18	health_facility	no	yes	Very big	3-6	>=4	yes	0	1-3	1-3	yes	<1	yes	no	no	yes	not given
763	SNNPR	61.3	61.2		159.1	159.3		Measured		1 10 2013	3	6.4	6.3	6.5	55.6	55.5		25-29	Single	primary education	housewife	housewife	>35	primary education	self-employee	female	3	>18	>5	3-4	3-4	>18	house	no	no	Average	3-6	1-3	yes	0	1-3	1-3	yes	<1	yes	no	no	yes	not given
764	SNNPR	60.9	60.8		160.3	160.3		Measured		29 9 2013	3	5.7	5.7		61.3	61.3		30-34	Married	no formal education	housewife	housewife	>35	primary education	farmer	female	3	>18	>5	>5	>5	>18	health_facility	no	yes	Very small	3-6	1-3	yes	0	1-3	1-3	yes	<1	yes	no	no	yes	not given
765	SNNPR	57.8	57.8		154.2	154.2		Measured		17 10 2013	2	4.7	4.7		53.2	53.4		30-34	Married	primary education	housewife	housewife	>35	primary education	farmer	female	2	>18	3-4	3-4	3-4	>18	health_facility	no	no	Average	>6	1-3	yes	0	0	1-3	yes	>1	yes	no	no	yes	not given
766	SNNPR	61.7	61.8		159	159.1		Measured		10 9 2013	3	6	6.1		60	60.1		25-29	Married	primary education	housewife	housewife	>35	primary education	farmer	female	3	<18	3-4	3-4	3-4	<18	health_facility	no	yes	Average	3-6	1-3	yes	0	1-3	1-3	yes	<1	yes	no	no	yes	not given
767	SNNPR	64.6	64.5		163	163.1		Measured		29 8 2013	3	7.6	7.5		65.2	65.1		30-34	Married	primary education	farmer	other	>35	no formal education	farmer	female	3	>18	>5	>5	>5	>18	health_facility	no	yes	Average	3-6	>=4	yes	0	1-3	1-3	yes	<1	yes	no	no	yes	not given
768	Somali	62.7	62.7		160.5	160.5		Measured		98 9 2013	3	6.6	6.6		65	65		30-34	Married	no formal education	merchant	other	>35	no formal education	farmer	female	3	dont know	3-4	3-4	3-4	dont know	house	no	no	Average	3-6	>=4	no	0	1-3	1-3	yes	<1	yes	no	no	yes	not given
769	SNNPR	66.7	66.7		168.1	168		Measured		28 10 2013	1	5.7	5.69		57	57		30-34	Married	no formal education	housewife	housewife				female	1	>18	1-2	1-2	1-2		health_facility	yes	yes	Very big	<3	>=4	no	>=2	>=4	1-3	yes	<1	yes	no	no	yes	not given
770	Somali	68	68		170	170		Measured		98 7 2013	4	6.9	6.9		7.2	7.2		30-34	Married	no formal education	housewife	housewife	>35	primary education	merchant	male	4	>18	>5	3-4	3-4	>18	house	no	no	Average	3-6	1-3	no				yes	>1	yes	no	no	yes	not given
771	SNNPR	72.1	72.1		173	173		Measured		14 12 2013	0	3.9	3.9		51	51		20-24	Married	secondary and above	merchant	other	25-29	secondary and above	merchant	female	0	<18	3-4	3-4	3-4	>18	health_facility	no	yes	Average	3-6	>=4	yes	0	1-3	1-3	yes	<1	yes	no	no	yes	not given
772	SNNPR	58.7	50.8	58.8	156.5	156.5		Measured		22 8 2013	2	6.6	6.6		63.2	63.3		25-29	Married	secondary and above	farmer	other	30-34	secondary and above	farmer	female	2	<18	3-4	3-4	3-4	>18	health_facility	no	yes	Very big	3-6	>=4	yes		1-3	1-3	yes	<1	yes	no	no	yes	not given
773	SNNPR	58.6	58.6		156	156.5		Measured		27 11 2013	0	4.8	4.8		53	53.5		30-34	Married	primary education	farmer	other	>35	secondary and above	farmer	female	0	>18	3-4	3-4	3-4	>18	health_facility	no	yes	Average	>6	1-3	yes	>=2	1-3	1-3	yes	>1	no	no	no	yes	not given
774	SNNPR	65	65		165.2	165.1		Measured		27 10 2013	1	5.2	5.2		50	50		>35	Married	primary education	housewife	housewife	>35	no formal education	farmer	male	1	>18	>5	>5	>5	>18	health_facility	no	no	Average	3-6	>=4	no	0	1-3	1-3	yes	<1	yes	no	no	yes	not given
775	Somali	65.3	65.4		164.4	164.4		Measured		29 7 2013	5	6.4	6.4		67.1	67.1		30-34	Married	no formal education	housewife	housewife	>35	no formal education	farmer	male	5	>18	>5	>5	>5	>18	health_facility	no	yes	Very small	3-6	1-3	no				yes	<1	yes	yes	no	yes	not given
776	SNNPR	59.8	59.8		159.1	159.2		Measured		26 11 2013	1	4.4	4.4		56.2	56.3		25-29	Married	no formal education	farmer	other	30-34	no formal education	farmer	female	1	>18	>5	>5	3-4	>18	health_facility	no	yes	Average	3-6	1-3	yes	0	1-3	1-3	yes	<1	yes	no	no	yes	not given
777	Somali	70.6	70.6		170.4	170.4		Measured		98 98 2013	1	2.9	2.9		63.4	63.4		30-34	Married	no formal education	housewife	housewife	>35	no formal education	merchant	male	1	dont know	>5	>5	>5	dont know	health_facility	no	yes	Average	<3	1-3	yes	1	1-3	1-3	yes	<1	yes	no	no	yes	given
778	SNNPR	59.2	59		158.3	158.2		Measured		23 9 2013	2	6.9	6.9		64.5	64.4		>35	Married	primary education	housewife	housewife	>35	primary education	farmer	male	2	>18	>5	>5	>5	>18	house	no	no	Very small	3-6	>=4	no	0	1-3	1-3	yes	<1	yes	no	no	yes	not given
779	SNNPR	54.7	54.7		152	153		Measured		6 10 2013	3	6.6	6.6		62	62		>35	Married	no formal education	farmer	other	>35	primary education	farmer	male	3	>18	>5	>5	>5	>18	health_facility	no	yes	Average	<3	>=4	yes	1	1-3	1-3	yes	<1	yes	no	no	yes	not given
780	SNNPR	55.5	55.6		151.2	151.1		Measured		30 8 2013	4	5.6	5.6		62.3	62.3		>35	Married	no formal education	housewife	housewife	>35	primary education	farmer	female	4	>18	>5	>5	>5	>18	health_facility	no	yes	Very big	3-6	>=4	yes	0	>=4	>=4	yes	<1	yes	no	no	yes	not given
781	Somali	68.5	68.5		168.7	168.9		Measured		98 7 2013	5	5.7	5.7		68.5	68.4		20-24	Married	no formal education	housewife	housewife	25-29	no formal education	farmer	female	5	dont know	1-2	1-2	1-2		health_facility	no	no	Very big	3-6	1-3	no	0	1-3	1-3	no						given
782	SNNPR	54.09	54.1		148.7	148.69		Measured		6 7 2013	5	7.5	7.6		65.5	65.4		30-34	Married	no formal education	farmer	other	>35	primary education	farmer	female	5	<18	>5	>5	>5	<18	health_facility	no	yes	Very small	<3	>=4	yes	1	1-3	1-3	yes	<1	yes	no	no	yes	not given
783	SNNPR	57	57		154	154		Measured		15 9 2013	3	5.7	5.7		62	62		20-24	Married	primary education	housewife	housewife	30-34	primary education	farmer	female	3	<18	3-4	3-4	3-4	<18	health_facility	no	yes	Very big	3-6	>=4	yes	0	1-3	1-3	yes	<1	yes	no	no	yes	not given
784	Somali	66.2	66.2		167.1	167.1		Measured		98 7 2013	5	7.9	7.9		67.3	67.3		25-29	Married	no formal education	farmer	other	30-34	no formal education	self-employee	male	5	<18	>5	>5	>5	<18	health_facility	no	no	Average	<3	>=4	yes	1	1-3	1-3	yes	<1	yes	no	no	yes	not given
785	SNNPR	62.3	62.3		162.5	162.4		Measured		3 10 2013	2	7.3	7.4	7.4	63.4	63.4		30-34	Married	primary education	farmer	other	>35	primary education	farmer	male	2	>18	>5	>5	>5	>18	health_facility	no	yes	Average	<3	>=4	yes	1	1-3	1-3	yes	<1	yes	no	no	yes	not given
786	SNNPR	67.3	67.2		168	167.8		Measured		1 11 2013	1	4.6	4.5		56	55.9		>35	Married	primary education	merchant	other	>35	secondary and above	merchant	male	1	>18	3-4	3-4	3-4	>18	health_facility	no	no	Very small	3-6	>=4	yes	0	1-3	>=4	yes	<1	yes	no	no	yes	not given
787	SNNPR	59.7	59.8		157	157.2		Measured		27 9 2013	3	6.7	6.8		67	67.2		>35	Married	no formal education	housewife	housewife	>35	primary education	farmer	male	3	dont know	>5	>5	>5	dont know	health_facility	no	yes	Average	>6	1-3	yes	0	0	1-3	yes	<1	yes	no	no	yes	not given
788	Somali	61.8	61.7		161	161		Measured		98 8 2013	3	4.1	4.1		57	57		25-29	Married	no formal education	housewife	housewife	30-34	primary education	farmer	female	3	>18	3-4	3-4	3-4	>18	house	no	yes	Average	>6	1-3	no	0	1-3	1-3	yes	>1	yes	no	no	yes	not given
789	SNNPR	61.1	61		159.5	159.3		Measured		2 12 2013	0	3.4	3.4		47.5	47.1		>35	Married	no formal education	farmer	other	>35	primary education	farmer	male	0	<18	>5	>5	>5	<18	health_facility	no	yes	Very small	3-6	>=4	yes	0	1-3	1-3	yes	<1	yes	no	no	yes	given
790	SNNPR	68.8	68.8		170.2	170.2		Measured		26 8 2013	3	6.7	6.7		65.2	65.2		20-24	Married	primary education	housewife	housewife	>35	secondary and above	daily laborer	female	3	>18	1-2	1-2	1-2		health_facility	no	yes	Very big	3-6	>=4	yes	0	1-3	1-3	yes	<1	yes	no	no	yes	not given
791	SNNPR	66.6	66.6		165.1	165.2		Measured		21 9 2013	2	7	7		64.8	64.8		>35	Married	no formal education	housewife	housewife	>35	primary education	farmer	male	2	>18	>5	>5	>5	>18	health_facility	no	yes	Very big	<3	>=4	yes	1	1-3	1-3	yes	<1	yes	no	no	yes	not given
792	SNNPR	58.1	58.1		156.3	156.4		Measured		1 8 2013	5	6.5	6.5		68	68		20-24	Married	primary education	housewife	housewife	>35	no formal education	farmer	female	5	>18	1-2	1-2	1-2		health_facility	no	yes	Very big	3-6	>=4	yes	0	1-3	1-3	yes	<1	yes	no	no	yes	not given
793	Somali	69.6	69.6		171.2	171.2		Measured		98 9 2013	4	5.2	5.2		64	64		25-29	Married	no formal education	farmer	other	30-34	no formal education	farmer	female	4	>18	3-4	1-2	1-2	>18	house	no	yes	Average	<3	1-3	no	1	1-3	0	yes	>1	yes	no	no	yes	given
794	SNNPR	61	60.1	60.5	159.6	159.6		Measured		15 11 2013	0	4.6	4.6		46.5	46.5		25-29	Married	primary education	merchant	other	30-34	secondary and above	farmer	male	0	>18	>5	>5	3-4	>18	house	no	yes	Very small	3-6	1-3	yes	1	1-3	1-3	yes	>1	yes	no	yes	yes	not given
795	SNNPR	57.7	57.8		156.6	156.6		Measured		6 9 2013	3	6	6		67.3	67.3		>35	Married	no formal education	farmer	other	>35	no formal education	farmer	female	3	<18	>5	>5	>5	<18	health_facility	no	yes	Very big	3-6	1-3	yes	0	1-3	1-3	yes	<1	yes	no	no	yes	not given
796	SNNPR	60.4	60.5		159.5	159.4		Measured		2 12 2013	0	3.1	3.1		43	43		25-29	Married	no formal education	housewife	housewife	30-34	no formal education	farmer	female	0	>18	1-2	1-2	1-2	>18	health_facility	no	yes	Average	3-6	>=4	yes	0	1-3	1-3	yes	<1	yes	no	no	yes	not given
797	SNNPR	64.5	64.5		164.1	164		Measured		24 10 2013	1	4.6	4.6		57.3	57.4		30-34	Married	no formal education	housewife	housewife	>35	primary education	farmer	female	1	<18	>5	>5	>5	<18	health_facility	no	yes	Average	>6	1-3	yes	0	0	1-3	yes	<1	yes	no	no	yes	not given
798	Somali	67.3	67.3		163	163.1		Measured		7 8 2013	4	5.5	5.5		60.6	60.5		20-24	Married	primary education	housewife	housewife	30-34	primary education	self-employee	female	4	>18	1-2	1-2	1-2		house	no	no	Average	>6	1-3	no				yes	<1	yes	no	yes	yes	not given
799	SNNPR	70.9	71		168	168		Measured		29 10 2013	1	5.2	5.2		60	60		20-24	Married	secondary and above	housewife	housewife	20-24	primary education	farmer	male	1	>18	1-2	1-2	1-2		health_facility	no	yes	Very big	>6	1-3	no	0	1-3	1-3	yes	<1	yes	no	no	yes	not given
800	SNNPR	61.69	61.7		158	158.1		Measured		3 10 2013	2	5.8	5.79		60	60.1		20-24	Married	primary education	merchant	other	25-29	secondary and above	merchant	male	2	>18	1-2	1-2	1-2		health_facility	no	yes	Very big	3-6	>=4	yes	0	1-3	1-3	yes	<1	yes	no	no	yes	not given
801	SNNPR	59.9	59.9		156.2	156.3		Measured		25 10 2013	1	5	5.1		60.9	60.9		20-24	Married	primary education	housewife	housewife				male	1	>18	1-2	1-2	1-2	>18	health_facility	no	yes	Average	<3	>=4	yes	>=2	1-3	1-3	yes	<1	yes	no	no	yes	not given
802	SNNPR	64.9	64.9		160.1	160.2		Measured		4 7 2013	5	7.6	7.6		63.2	63.4		20-24	Married	secondary and above	farmer	other	25-29	primary education	farmer	male	5	>18	1-2	1-2	1-2		health_facility	yes	yes	Very big	<3	>=4	yes	>=2	1-3	1-3	yes	<1	yes	yes	yes	yes	not given
803	SNNPR	66.5	66.6		162	162		Measured		15 8 2013	4	6.1	6.1		58	58		25-29	Married	secondary and above	farmer	other	30-34	primary education	farmer	female	4	>18	>5	>5	>5	>18	health_facility	no	yes	Average	3-6	>=4	yes	0	1-3	1-3	yes	>1	yes	no	no	yes	not given
804	SNNPR	63	63		159	159		Measured		29 10 2013	2	5	5		55	55		20-24	Married	secondary and above	farmer	other	>35	primary education	farmer	male	2	<18	>5	>5	>5	>18	health_facility	no	yes	Very small	3-6	>=4	yes	0	1-3	1-3	yes	<1	yes	no	no	yes	not given
805	SNNPR	60.8	60.8		155	155		Measured		1 10 2013	2	4.5	4.5		59	59		25-29	Married	primary education	farmer	other	30-34	primary education	farmer	male	2	>18	3-4	3-4	3-4	>18	health_facility	no	no	Average	3-6	>=4	yes	0	1-3	1-3	yes	<1	yes	no	no	yes	not given
806	SNNPR	64.1	64		160.1	160.1		Measured		98 8 2013	4	5.4	5.4		60.3	60.2		>35	Married	no formal education	farmer	other	>35	primary education	farmer	female	4	>18	>5	>5	3-4	dont know	health_facility	no	no	Very small	<3	>=4	yes	>=2	1-3	1-3	yes	<1	yes	no	no	yes	not given
807	SNNPR	56.5	56.6		150.2	150.3		Measured		12 7 2013	4	6.8	6.7		62.2	62.2		>35	Married	no formal education	merchant	other	>35	no formal education	merchant	female	4	>18	>5	>5	>5	>18	health_facility	no	yes	Average	<3	>=4	yes	1	1-3	1-3	yes	>1	yes	no	no	yes	not given
808	SNNPR	60.4	60.5		154.5	154.5		Measured		30 10 2013	1	5.3	5.3		60	60		30-34	Married	no formal education	housewife	housewife	>35	no formal education	farmer	male	1	>18	>5	>5	>5	>18	health_facility	no	no	Average	<3	>=4	yes	1	1-3	1-3	yes	<1	yes	no	no	yes	not given
809	SNNPR	67	67		163.1	163.1		Measured		29 11 2013	1	3.6	3.6		51.5	51.5		>35	Married	no formal education	farmer	other	>35	primary education	farmer	male	1	>18	>5	>5	>5	>18	health_facility	no	yes	Average	3-6	>=4	yes	0	1-3	1-3	yes	<1	yes	no	no	yes	not given
810	Somali	59.3	59.3		154.1	154.1		Measured		6 8 2013	3	5	5		62.1	62.1		30-34	Married	no formal education	housewife	housewife	>35	no formal education	merchant	female	3	<18	>5	>5	>5	>18	house	no	yes	Average	3-6	1-3	yes	0	1-3	1-3	yes	<1	yes	no	no	yes	not given
811	Somali	69.3	69.2		167.9	167.9		Measured		18 7 2013	5	6.3	6.4	6.4	67.3	67.2		>35	Married	no formal education	merchant	other	>35	no formal education	merchant	male	5	<18	>5	>5	>5	>18	house	no	no	Very big	<3	>=4	no	0	1-3	1-3	yes	>1	no	yes	yes	yes	not given
812	SNNPR	58.1	58.1		152.2	152.1		Measured		98 98 9998	3	6.4	6.4		59	59.1		>35	Married	primary education	housewife	housewife	>35	primary education	farmer	male	3	<18	>5	>5	>5	<18	house	no	yes	Average	3-6	>=4	yes	0	1-3	1-3	yes	<1	yes	no	no	yes	not given
813	SNNPR	55.6	55.5		150	150.1		Measured		19 10 2013	2	6	6		56.6	56.5		30-34	Married	no formal education	housewife	housewife	>35	no formal education	farmer	female	2	<18	>5	>5	>5	>18	health_facility	yes	yes	Very small	3-6	>=4	yes	0	1-3	1-3	yes	<1	yes	no	no	yes	not given
814	SNNPR	62.7	62.7		157.3	157.4		Measured		30 6 2013	5	8.1	8.1		69.2	69.3		>35	Married	no formal education	housewife	housewife	>35	no formal education	farmer	male	5	<18	>5	>5	>5	>18	health_facility	no	no	Very small	3-6	>=4	no	0	1-3	>=4	yes	<1	yes	no	no	yes	not given
815	Somali	65.4	65.5		161.4	161.5		Measured		28 11 2013	0	3.6	3.7	3.7	54.9	53.8	53.9	30-34	Married	no formal education	housewife	housewife	>35	primary education	merchant	male	0	<18	>5	>5	>5	>18	health_facility	no	yes	Very big	>6	1-3	yes	0	0	1-3	yes	<1	yes	no	no	yes	not given
816	SNNPR	60.9	60.8		157.5	157.4		Measured		12 8 2013	4	6.8	6.7		63.2	63.1		30-34	Married	primary education	farmer	other	>35	primary education	farmer	female	4	<18	>5	>5	>5	<18	health_facility	no	no	Very big	3-6	1-3	no	0	1-3	1-3	yes	>1	yes	no	no	yes	not given
817	SNNPR	71	71.1		167.4	167.5		Measured		9 8 2013	2	6	6.1		64	64.1		25-29	Married	secondary and above	farmer	other	>35	primary education	farmer	male	2	>18	3-4	3-4	3-4	>18	health_facility	no	yes	Very big	3-6	>=4	yes	0	1-3	1-3	yes	<1	yes	no	no	yes	not given
818	SNNPR	64.3	64.2		162	162		Measured		14 11 2013	1	5.3	5.3		58	58		25-29	Married	no formal education	housewife	housewife	30-34	no formal education	daily laborer	male	1	>18	3-4	3-4	3-4	>18	health_facility	yes	yes	Very small	<3	>=4	yes	1	1-3	1-3	yes	<1	yes	no	no	yes	not given
819	Somali	75.3	75.2		172.1	172.2		Measured		4 12 2013	0	3.1	3.1		51.1	51.2		20-24	Married	no formal education	housewife	housewife	25-29	no formal education	farmer	female	0	<18	3-4	3-4	3-4	<18	health_facility	no	yes	Very small	3-6	1-3	yes	0	1-3	1-3	yes	<1	yes	no	no	yes	not given
820	Somali	66.6	66.6		164.2	164.2		Measured		8 9 2013	4	4	4		61	61		25-29	Married	no formal education	farmer	other	30-34	no formal education	farmer	female	4	>18	3-4	3-4	3-4	>18	house	no	yes	Average	3-6	1-3	no	0	1-3	0	yes	<1	yes	yes	no	yes	given
821	SNNPR	58.4	58.4		153.1	153.2		Measured		24 8 2013	3	7.1	7.1		60	59.8		25-29	Married	primary education	housewife	housewife	>35	secondary and above	farmer	female	3	>18	3-4	3-4	3-4	>18	health_facility	no	yes	Very big	3-6	>=4	yes	0	1-3	>=4	yes	<1	yes	no	no	yes	not given
822	Somali	65.1	65.1		160.4	160.4		Measured		3 10 2013	2	5.6	5.6		55.2	55.2		>35	Married	no formal education	housewife	housewife	>35	no formal education	farmer	female	2	>18	3-4	3-4	3-4	>18	health_facility	no	no	Very small	>6	>=4	yes	0	1-3	1-3	yes	<1	yes	no	no	yes	not given
823	SNNPR	73.3	73.2		171.5	171.6		Measured		14 9 2013	3	6.8	6.9	6.8	65.5	65.5		>35	Married	primary education	housewife	housewife	>35	secondary and above	farmer	female	3	>18	>5	>5	>5	>18	health_facility	no	yes	Average	3-6	>=4	yes	0	1-3	1-3	yes	<1	yes	no	no	yes	not given
824	Somali	66.2	66.2		162.1	162.2		Measured		21 8 2013	3	5.1	5.1		64.3	64.3		25-29	Married	no formal education	housewife	housewife	>35	no formal education	farmer	female	3	<18	3-4	3-4	3-4	>18	house	no	yes	Average	3-6	1-3	yes	0	1-3	1-3	yes	<1	yes	no	no	yes	not given
825	SNNPR	63.2	63.3		158	158.1		Measured		12 9 2013	3	4.9	5		53	53		30-34	Married	no formal education	housewife	housewife	>35	primary education	farmer	female	3	<18	>5	>5	>5	<18	house	no	no	Very small	<3	>=4	yes	1	1-3	1-3	yes	>1	yes	no	no	yes	not given
826	Somali	69	69		164.7	164.6		Measured		98 10 2013	2	5.9	5.9		59.6	59.5		25-29	Married	no formal education	merchant	other	30-34	no formal education	farmer	female	2	<18	>5	>5	>5	<18	house	no	no	Very small	>6	1-3	no				yes	<1	yes	no	no	yes	not given
827	Somali	68.1	68.1		164.4	164.3		Measured		13 7 2013	5	8.3	8.3		70.5	70.6		>35	Married	no formal education	farmer	other	>35	no formal education	farmer	female	5	>18	>5	>5	>5	>18	house	no	no	Very big	>6	1-3	yes	0	0	1-3	yes	<1	yes	no	no	yes	not given
828	SNNPR	71.3	71.3		164.6	164.5		Measured		21 11 2013	0	4.4	4.3	4.4	52.5	52.6		25-29	Married	secondary and above	self-employee	other	30-34	secondary and above	self-employee	male	0	>18	1-2	1-2	1-2	>18	health_facility	no	yes	Average	3-6	1-3	no	0	1-3	1-3	yes	<1	no	no	no	yes	not given
829	SNNPR	66.6	66.6		161.5	161.6		Measured		23 8 2013	3	6.2	6.2		61	61.1		20-24	Married	primary education	housewife	housewife	30-34	no formal education	farmer	female	3	>18	1-2	1-2	1-2	>18	health_facility	yes	yes	Average	3-6	>=4	yes	0	1-3	1-3	yes	>1	yes	no	no	yes	not given
830	Somali	67.7	67.7		160	160		Measured		98 8 2013	4	6.4	6.4		67	67		>35	Married	no formal education	housewife	housewife	>35	no formal education	farmer	female	4	dont know	3-4	3-4	3-4	dont know	house	no	no	Very big	3-6	1-3	no				yes	<1	yes	no	no	yes	not given
831	Somali	69.9	69.9		162.5	162.5		Measured		98 7 2013	5	8.9	8.9		69	69		20-24	Married	no formal education	housewife	housewife	30-34	primary education	farmer	female	5	>18	1-2	1-2	1-2		health_facility	yes	no	Very big	3-6	>=4	no	0	1-3	1-3	yes	<1	yes	no	no	yes	not given
832	Somali	74	74		168.4	168.5		Measured		98 8 2013	4	5.4	5.4		56.5	56.4		>35	Married	no formal education	housewife	housewife	>35	no formal education	farmer	female	4	>18	3-4	3-4	3-4	>18	health_facility	no	no	Very big	3-6	1-3	no	0	1-3	1-3	yes	<1	yes	no	yes	yes	given
833	SNNPR	70.2	70.3		165.8	165.9		Measured		30 10 2013	1	6.6	6.6		59.3	59.4		30-34	Married	primary education	merchant	other	>35	primary education	farmer	female	1	<18	>5	>5	>5	>18	health_facility	no	no	Very small	3-6	>=4	yes	0	1-3	1-3	yes	<1	yes	no	no	yes	not given
834	SNNPR	65.3	65.4		159.3	159.2		Measured		24 10 2013	2	5	5		60.1	60.2		25-29	Married	no formal education	farmer	other	>35	primary education	farmer	male	2	>18	>5	>5	>5	>18	health_facility	no	yes	Average	<3	>=4	yes	1	1-3	1-3	yes	<1	yes	no	no	yes	not given
835	SNNPR	66.1	66.2		159.2	159		Measured		15 11 2013	0	5.3	5.3		51	51		15-19	Married	primary education	housewife	housewife	>35	primary education	farmer	male	0	<18	1-2	1-2	1-2		health_facility	no	yes	Average	>6	1-3	yes	0	0	1-3	yes	<1	yes	no	no	yes	not given
836	SNNPR	65.9	65.9		160.5	160.4		Measured		10 12 2013	0	3.3	3.3		50	50		30-34	Married	no formal education	housewife	housewife	>35	no formal education	farmer	male	0	>18	3-4	3-4	3-4	>18	health_facility	no	no	Very small	3-6	>=4	no	0	1-3	1-3	yes	<1	yes	no	no	yes	not given
837	SNNPR	64.2	64.2		157.8	157.8		Measured		26 9 2013	2	5	5		61.1	61.1		30-34	Married	no formal education	housewife	housewife	>35	primary education	farmer	female	2	<18	>5	>5	>5	>18	health_facility	no	yes	Very big	3-6	>=4	no	0	1-3	>=4	yes	<1	yes	no	no	yes	not given
838	SNNPR	73	73.1		167.1	167		Measured		3 8 2013	4	6.5	6.6		59.3	59.2		>35	Married	no formal education	housewife	housewife	>35	no formal education	farmer	male	4	<18	>5	>5	>5	>18	health_facility	no	no	Very big	3-6	1-3	no	0	1-3	1-3	yes	<1	yes	no	no	yes	not given
839	SNNPR	58.2	58.2		149.2	149.1		Measured		25 6 2013	5	6.9	6.8	6.8	68.7	68.7		>35	Married	primary education	farmer	other	>35	primary education	farmer	female	5	>18	>5	>5	>5	>18	health_facility	no	yes	Average	3-6	>=4	yes	0	1-3	1-3	yes	<1	yes	no	no	yes	not given
840	SNNPR	64	64		158	158		Measured		28 10 2013	1	5	5		57	57		25-29	Married	primary education	housewife	housewife	30-34	primary education	merchant	male	1	>18	1-2	1-2	1-2		health_facility	no	yes	Average	3-6	>=4	yes	0	1-3	1-3	yes	<1	yes	no	no	yes	not given
841	Somali	72.2	72.2		165.5	165.4		Measured		8 7 2013	5	6.7	6.7		69.9	70		30-34	Married	no formal education	merchant	other	>35	no formal education	self-employee	male	5	<18	>5	>5	>5	<18	health_facility	no	no	Very small	3-6	1-3	no	0	1-3	1-3	yes	<1	yes	no	no	yes	given
842	SNNPR	65	65.1		157.1	157.3		Measured		2 11 2013	2	5.9	5.8	5.9	65.1	65.2		25-29	Married	primary education	farmer	other	>35	primary education	farmer	female	2	>18	3-4	1-2	1-2	>18	health_facility	no	yes	Very small	3-6	>=4	no	0	1-3	1-3	yes	>1	yes	no	no	yes	not given
843	SNNPR	67.1	67.1		160.3	160.2		Measured		17 11 2013	2	6.1	6.1		60.7	60.7		20-24	Married	primary education	housewife	housewife	30-34	primary education	self-employee	male	2	<18	1-2	1-2	1-2	<18	health_facility	yes	yes	Average	3-6	1-3	yes	0	1-3	0	yes	<1	no	no	no	yes	given
844	SNNPR	61	60.9		152	152		Measured		1 9 2013	3	6.2	6.2		63	63		25-29	Married	secondary and above	housewife	housewife	25-29	secondary and above	farmer	female	3	>18	3-4	3-4	3-4	>18	health_facility	no	yes	Average	3-6	>=4	yes	0	1-3	1-3	yes	<1	yes	no	no	yes	not given
845	SNNPR	64.7	64.8		158.3	158.2		Measured		9 11 2013	1	4	4.1		51	51.1		20-24	Married	secondary and above	housewife	housewife	>35	secondary and above	daily laborer	female	1	>18	1-2	1-2	1-2	>18	health_facility	no	no	Average	3-6	>=4	yes	0	1-3	1-3	yes	<1	yes	no	no	yes	given
846	Somali	74.7	74.7		165.3	165.5		Measured		2 12 2013	0	4.5	4.5		53.7	53.9		>35	Married	no formal education	farmer	other	>35	no formal education	farmer	male	0	<18	>5	>5	>5	>18	health_facility	no	no	Very big	<3	1-3	no	1	0	1-3	yes	<1	yes	no	yes	yes	not given
847	SNNPR	75.3	75.2		166.2	166.2		Measured		18 10 2013	2	5.8	5.8		55.2	55.1		25-29	Married	primary education	farmer	other	30-34	secondary and above	farmer	male	2	>18	3-4	3-4	3-4	>18	health_facility	no	yes	Very big	3-6	>=4	yes	0	1-3	1-3	yes	<1	yes	no	no	yes	not given
848	Somali	71.4	71.4		163.3	163.3		Measured		23 6 2013	5	7.5	7.5		66.2	66.3		>35	Married	no formal education	housewife	housewife	>35	no formal education	farmer	female	5	<18	>5	>5	>5	>18	house	no	yes	Average	<3	>=4	yes	1	1-3	1-3	yes	<1	yes	no	no	yes	not given
849	Somali	65.7	65.7		156.1	156.2		Measured		30 10 2013	1	6.7	6.6	6.7	62.4	62.5		25-29	Married	no formal education	housewife	housewife	30-34	no formal education	daily laborer	female	1	>18	3-4	3-4	3-4	>18	house	no	yes	Average	3-6	1-3	no				yes	<1	yes	no	no	yes	not given
850	SNNPR	71	71.2		163.5	163.4		Measured		4 10 2013	3	4.9	4.95		59.5	59.45		25-29	Married	primary education	housewife	housewife	>35	primary education	farmer	female	3	<18	>5	>5	>5	<18	health_facility	no	yes	Very small	3-6	>=4	yes	>=2	>=4	1-3	yes	<1	yes	no	no	yes	not given
851	Somali	77.4	77.4		169.1	169.1		Measured		98 7 2013	5	5.4	5.4		61.3	61.3		20-24	Married	primary education	housewife	housewife	25-29	no formal education	merchant	female	5	>18	1-2	1-2	1-2		house	no	no	Very small	3-6	1-3	yes	0	1-3	1-3	yes	<1	yes	no	no	yes	given
852	SNNPR	64.5	64.4		155.2	155.3		Measured		20 10 2013	1	5.3	5.3		53.2	53.1		>35	Married	primary education	housewife	housewife	>35	primary education	farmer	female	1	>18	>5	>5	>5	>18	health_facility	no	no	Very small	3-6	>=4	no	0	1-3	>=4	yes	<1	yes	no	no	yes	not given
853	SNNPR	68.1	68.1		158.3	158.3		Measured		1 11 2013	1	4.3	4.3		55.2	55.2		>35	Married	no formal education	housewife	housewife	>35	no formal education	farmer	female	1	<18	>5	>5	>5	>18	health_facility	no	no	Very small	3-6	>=4	no	0	1-3	1-3	yes	<1	yes	no	no	yes	not given
854	SNNPR	74.4	74.5		166.3	166.3		Measured		9 11 2013	1	5.8	5.7		61	61		>35	Married	primary education	farmer	other	>35	primary education	farmer	female	1	<18	>5	>5	>5	<18	health_facility	no	yes	Very big	>6	1-3	yes	0	0	1-3	yes	<1	yes	no	no	yes	not given
855	Somali	72.2	72.2		165	165.2		Measured		98 10 2013	2	4.8	4.8		61.2	61.2		>35	Married	no formal education	merchant	other	>35	no formal education	farmer	male	2	dont know	>5	>5	>5	dont know	health_facility	no	yes	Average	<3	>=4	no	1	1-3	1-3	yes	<1	yes	no	no	yes	given
856	SNNPR	64.7	64.7		151	151		Measured		20 9 2013	3	4.8	4.8		62	62		>35	Married	no formal education	housewife	housewife	30-34	secondary and above	daily laborer	male	3	>18	>5	>5	>5	>18	health_facility	no	no	Very small	<3	>=4	yes	1	1-3	>=4	yes	<1	yes	no	no	yes	not given
857	SNNPR	72.1	72.2		160.3	160.4		Measured		6 8 2013	4	6.5	6.5		65.1	65.2		30-34	Married	primary education	housewife	housewife	30-34	primary education	farmer	female	4	>18	3-4	3-4	3-4	>18	health_facility	no	yes	Average	3-6	1-3	yes	0	1-3	1-3	yes	<1	yes	no	no	yes	not given
858	Somali	68	68		156.6	156.6		Measured		20 8 2013	4	6	6		66	66		30-34	Married	no formal education	housewife	housewife	>35	no formal education	farmer	female	4	>18	3-4	3-4	3-4	>18	health_facility	yes	yes	Very big	3-6	1-3	no	0	1-3	1-3	yes	>1	yes	no	no	yes	given
859	Somali	74	74.1		163.2	163.2		Measured		98 7 2013	5	6.7	6.7		65.2	65.2		30-34	Married	no formal education	housewife	housewife	>35	no formal education	farmer	male	5	dont know	3-4	3-4	3-4	dont know	house	no	no	Very big	3-6	>=4	no	0	1-3	1-3	yes	<1	yes	no	no	yes	not given
860	Somali	66.6	66.6		155.6	155.8		Measured		20 9 2013	4	6	6		61.3	61.5		25-29	Married	primary education	housewife	housewife	30-34	primary education	daily laborer	male	4	<18	1-2	1-2	1-2	<18	health_facility	no	yes	Very big	<3	>=4	no	1	1-3	1-3	yes	<1	yes	no	no	yes	given
861	Somali	75.6	75.6		164.5	164.6		Measured		6 11 2013	1	4.9	4.9		58.3	58.2		20-24	Married	no formal education	housewife	housewife	20-24	secondary and above	merchant	male	1	<18	1-2	1-2	1-2	<18	house	no	yes	Average	3-6	1-3	yes	0	1-3	1-3	yes	<1	yes	no	no	yes	not given
862	SNNPR	76.1	76		164	164		Measured		12 8 2013	4	6.2	6.2		62	62		20-24	Married	primary education	merchant	other	25-29	secondary and above	merchant	male	4	>18	3-4	3-4	3-4	>18	health_facility	no	yes	Average	3-6	>=4	yes	0	>=4	1-3	yes	<1	yes	no	no	yes	not given
863	SNNPR	73.1	73.1		160.5	160.6		Measured		24 7 2013	4	7.2	7.2		68.5	68.4		>35	Married	no formal education	housewife	housewife	>35	primary education	farmer	male	4	>18	>5	>5	>5	>18	health_facility	no	yes	Very big	3-6	>=4	yes	0	1-3	1-3	yes	<1	yes	no	yes	yes	not given
864	Somali	80.9	80.9		170.9	171		Measured		98 9 2013	3	4.9	4.9		60.3	60.4		>35	Married	no formal education	merchant	other	>35	no formal education	merchant	female	3	<18	>5	>5	3-4	>18	health_facility	no	yes	Very small	3-6	1-3	yes	0	1-3	1-3	yes	<1	yes	yes	no	yes	not given
865	SNNPR	87	87		172.2	172.2		Measured		5 11 2013	1	5	5		56	56		>35	Married	primary education	housewife	housewife	>35	primary education	farmer	male	1	>18	>5	>5	>5	>18	health_facility	no	yes	Very big	3-6	>=4	yes	0	1-3	1-3	yes	<1	yes	no	no	yes	not given
866	Somali	69	69		153.2	153.2		Measured		28 6 2013	5	6.8	6.8		66	66		30-34	Married	no formal education	housewife	housewife	30-34	primary education	daily laborer	male	5	<18	>5	>5	>5	<18	health_facility	no	no	Average	<3	1-3	yes	1	1-3	1-3	yes	<1	yes	yes	yes	yes	given
867	Somali	82.6	82.6		169.8	169.9		Measured		5 9 2013	3	6.1	6.1		62.5	62.4		30-34	Married	no formal education	housewife	housewife	>35	no formal education	farmer	female	3	>18	>5	>5	>5	>18	house	no	no	Very small	>6	1-3	no				yes	<1	yes	no	no	yes	given
868	SNNPR	69.5	69.5		153.6	153.6		Measured		13 12 2013	0	3.9	3.9		48	48		30-34	Married	no formal education	merchant	other	>35	primary education	merchant	male	0	>18	>5	>5	3-4	>18	health_facility	no	yes	Average	3-6	1-3	no	0	1-3	1-3	yes	<1	yes	no	no	yes	not given
869	SNNPR	74.1	74.1		155.9	156		Measured		28 8 2013	3	5.9	5.9		60	59.9		20-24	Married	primary education	housewife	housewife	30-34	no formal education	farmer	male	3	<18	1-2	1-2	1-2		health_facility	no	yes	Very small	3-6	>=4	no	0	1-3	1-3	yes	<1	yes	no	no	yes	not given
870	SNNPR	83.2	83.2		165.3	165.5		Measured		27 10 2013	1	4	4		52.1	52.1		>35	Married	no formal education	housewife	housewife	>35	secondary and above	self-employee	male	1	>18	>5	3-4	3-4	>18	health_facility	yes	yes	Very small	<3	>=4	yes	1	1-3	1-3	yes	<1	yes	no	no	yes	not given
871	Somali	69.6	69.5		152.8	152.7		Measured		17 7 2013	5	7.3	7.2		66.4	66.5		20-24	Married	no formal education	housewife	housewife	>35	no formal education	farmer	female	5	>18	1-2	1-2	1-2	>18	house	no	yes	Very big	<3	>=4	yes	1	1-3	1-3	yes	<1	yes	no	no	yes	not given
872	Somali	77.9	77.8		161	161		Measured		1 8 2013	3	7.7	7.7		64	64		>35	Married	primary education	merchant	other	>35	secondary and above	daily laborer	female	3	>18	>5	>5	>5	>18	house	no	no	Very big	3-6	1-3	no	0	1-3	1-3	yes	<1	yes	no	no	yes	not given
873	Somali	86.3	86.1		170.7	170.5		Measured		5 11 2013	1	4.2	4.2		59.4	59.5		>35	Married	no formal education	housewife	housewife	>35	no formal education	farmer	male	1	>18	>5	>5	>5	>18	health_facility	no	yes	Average	>6	1-3	yes	>=2	1-3	1-3	no						given
874	Somali	71	71		153.6	153.8		Measured		24 8 2013	3	4.9	4.9		59	59.3		25-29	Married	no formal education	housewife	housewife	>35	no formal education	farmer	male	3	>18	>5	>5	>5	>18	house	no	no	Very small	>6	>=4	no	0	1-3	1-3	yes	<1	yes	no	no	yes	not given
875	SNNPR	78.8	78.8		160.2	160.2		Measured		30 6 2013	5	7.5	7.5		68.7	68.8		30-34	Married	primary education	housewife	housewife	30-34	secondary and above	daily laborer	male	5	>18	3-4	3-4	3-4	>18	health_facility	no	yes	Average	<3	>=4	yes	1	1-3	1-3	yes	<1	yes	no	no	yes	given
876	SNNPR	76.8	76.8		158.2	158.2		Measured		4 12 2013	3	3.5	3.5		45	45		25-29	Married	primary education	self-employee	other				male	3	>18	1-2	1-2	1-2		health_facility	yes	yes	Very big	>6	1-3	yes	0	0	1-3	yes	<1	yes	no	no	yes	not given
877	Somali	78.8	78.7		160.2	160.1		Measured		12 11 2013	1	4	4		55.1	55.2		25-29	Married	secondary and above	housewife	housewife	30-34	secondary and above	merchant	male	1	<18	>5	>5	3-4	>18	house	no	yes	Average	3-6	>=4	no	0	1-3	>=4	yes	<1	yes	yes	yes	yes	not given
878	Somali	85.2	85.2		164	164		Measured		98 9 2013	3	6	6		60	60		30-34	Married	no formal education	housewife	housewife	>35	primary education	farmer	female	3	>18	>5	>5	>5	>18	house	no	yes	Very small	3-6	1-3	no	0	>=4	1-3	yes	<1	yes	yes	no	yes	given
879	SNNPR	75.4	75.5		153	153		Measured		12 8 2013	4	9.3	9.3		69	69		30-34	Married	primary education	housewife	housewife	>35	primary education	farmer	male	4	>18	1-2	1-2	1-2	>18	health_facility	yes	no	Very big	<3	>=4	yes	1	>=4	>=4	yes	<1	yes	no	no	yes	not given
880	Somali	85.9	85.7		165	165		Measured		15 7 2013	5	8.1	8.1		68	68		25-29	Married	no formal education	housewife	housewife	>35	secondary and above	daily laborer	female	5	>18	1-2	1-2	1-2	>18	house	no	no	Very small	3-6	1-3	no	0	1-3	1-3	yes	>1	yes	no	yes	no	given
881	Somali	85.6	85.6		160.6	160.6		Measured		10 7 2013	5	6.7	6.7		69.5	69.5		30-34	Married	primary education	housewife	housewife	>35	no formal education	merchant	male	5	dont know	>5	>5	>5	dont know	house	no	no	Average	>6	1-3	no				yes	>1	yes	yes	yes	yes	given
882	Somali	90.3	90.3		165.3	165.4		Measured		19 11 2013	0	4.5	4.5		53.9	54		>35	Married	no formal education	merchant	other	>35	primary education	self-employee	female	0	>18	>5	>5	>5	>18	health_facility	no	yes	Very big	3-6	>=4	yes	0	1-3	1-3	yes	<1	yes	no	yes	yes	not given
883	Somali	92.9	92.8		159.6	159.5		Measured		3 7 2013	5	6.8	6.8		66.3	66.4		25-29	Married	secondary and above	self-employee	other	30-34	no formal education	farmer	female	5	>18	1-2	1-2	1-2	>18	house	no	yes	Very small	3-6	>=4	no	0	1-3	1-3	yes	<1	yes	no	no	yes	not given
884	SNNPR	33	66	66	77	77		Measured		15 9 2013	3	5	5		55	55		25-29	Married	primary education	housewife	housewife	30-34	primary education	farmer	male	3	>18	>5	>5	3-4	>18	health_facility	no	yes	Average	3-6	>=4	yes	0	1-3	1-3	yes	<1	yes	no	no	yes	not given
885	SNNPR	45	66	66	77	77		Measured		4 9 2013	3	5	5		6	7	8	25-29	Married	no formal education	housewife	housewife	>35	secondary and above	farmer	male	3	>18	3-4	3-4	3-4	>18	health_facility	no	yes	Average	3-6	>=4	yes	0	1-3	1-3	yes	<1	yes	no	no	yes	not given
886	SNNPR	25	25		56	56		Measured		6 9 2013	2	5.8	5.7		59	59		30-34	Married	primary education	housewife	housewife	30-34	secondary and above	daily laborer	male	2	<18	3-4	3-4	3-4	>18	health_facility	yes	no	Very small	3-6	>=4	no	1	>=4	>=4	yes	<1	yes	no	no	yes	not given
887	Somali	49.5	49.5		64.9	64.8		Measured		98 7 2013	5	5.5	5.5		54	54		20-24	Married	no formal education	housewife	housewife	>35	no formal education	farmer	female	5	>18	1-2	1-2	1-2	>18	house	no	yes	Very small	3-6	1-3	no				yes	<1	yes	no	no	yes	given
888	SNNPR	45.2	45.1		55.7	55.6		Measured		27 6 2013	3	5	5.1		62.3	62.2		25-29	Married	primary education	farmer	other	30-34	primary education	farmer	female	3	>18	1-2	1-2	1-2	>18	health_facility	no	yes	Very small	<3	1-3	no	1	1-3	1-3	yes	<1	yes	no	no	yes	not given
889	SNNPR	49	49		57.6	57.5		Measured		28 9 2013	2	5.6	5.6		58	58.3		>35	Married	no formal education	merchant	other	>35	primary education	farmer	female	2	>18	>5	>5	>5	>18	health_facility	no	yes	Very small	3-6	1-3	no	0	1-3	0	yes	<1	yes	no	no	yes	not given
890	SNNPR	68.2	68.3		61.4	61.2		Measured		14 8 2013	0	5.5	5.6		54.2	54.3		30-34	Married	primary education	housewife	housewife	>35	secondary and above	farmer	male	0	>18	1-2	1-2	1-2	>18	health_facility	no	no	Average	<3	>=4	yes	1	1-3	1-3	yes	<1	yes	no	no	yes	not given
891	SNNPR	50.7	50.8		50.6	155.5	155.6	Measured		5 7 2013	5	7.2	7.4	7.3	68.2	68.3		20-24	Single	primary education	housewife	housewife	>35	primary education	daily laborer	female	5	>18	3-4	3-4	3-4	>18	house	no	no	Very small	>6	1-3	no				yes	<1	no	no	no	yes	not given
892	SNNPR	50.4	50.4		50.5	50.7		Measured		6 7 2013	5	7.8	7.8		63.8	64		30-34	Married	no formal education	farmer	other	>35	primary education	merchant	female	5	<18	>5	>5	>5	<18	health_facility	no	yes	Very big	<3	>=4	yes	1	1-3	1-3	yes	<1	yes	no	no	yes	not given
893	SNNPR	49.8	49.9		49.9	161.3	161.3	Measured		6 8 2013	5	7.6	7.55		68.7	68.8		>35	Married	primary education	housewife	housewife	>35	primary education	farmer	female	5	>18	>5	>5	>5	>18	house	no	no	Average	3-6	>=4	yes	0	1-3	1-3	yes	>1	no	no	no	yes	not given
894	SNNPR	51.9	51.8		1.65	1.66		Measured		12 9 2013	2	5.6	5.5		63.5	63.4		30-34	Married	primary education	farmer	other	>35	primary education	farmer	female	2	<18	3-4	3-4	3-4	>18	health_facility	no	yes	Very big	3-6	>=4	yes	1	1-3	1-3	yes	<1	yes	yes	no	yes	not given
895	SNNPR	66.5	66.5		1.64	1.64		Measured		10 11 2013	0	2.7	2.7		53	52.9		25-29	Married	primary education	housewife	housewife	>35	primary education	self-employee	male	0	dont know	3-4	3-4	3-4	dont know	health_facility	no	yes	Average	<3	>=4	yes	1	1-3	1-3	yes	<1	yes	no	no	yes	not given
[truncated: 50 more columns]
